# Supplementary material for: Epigenetic Silencing of miR-218-5p Modulates BIRC5 and DDX21 Expression to Promote Colorectal Cancer Progression
Source: Int J Mol Sci. 2025 Apr 27;26(9):4146. doi: 10.3390/ijms26094146 (PMC12071466; doi:10.3390/ijms26094146)
Supplement: Supplementary file 1 [file ijms-26-04146-s001.zip]

Archive with 6 entries (6 files):
- Figure S1.pdf
- Table S1.pdf
- Table S2.xlsx
- Table S3.xlsx
- Table S4.xlsx
- Table S5.xls
