# Supplementary material for: Epigenetic Silencing of miR-218-5p Modulates BIRC5 and DDX21 Expression to Promote Colorectal Cancer Progression
Source: Int J Mol Sci. 2025 Apr 27;26(9):4146. doi: 10.3390/ijms26094146 (PMC12071466; doi:10.3390/ijms26094146)
Supplement: Supplementary file 1 [file ijms-26-04146-s001.zip › Table S2.xlsx]

## Sheet: AP_vs_HC-upregulated
Table S2. Upregulated miRNAs in AP, CRC compared to HC
GeneID (Regulation criterion: fold > 1.5 and rawp p-value < 0.05)	AP_vs_HC-upregulated-log_fold	AP_vs_HC-upregulated-p_value
hsa-miR-181c-3p	0.929487	4.22653e-07
hsa-miR-509-3p	1.66437	2.51025e-05
hsa-miR-193a-3p	1.23557	0.000268598
hsa-miR-200a-5p	0.61329	3.20214e-05
hsa-miR-5701	0.763223	0.00888439
hsa-miR-138-1-3p	0.636417	0.00253683
hsa-miR-25-5p	1.12459	1.14361e-05
hsa-miR-203a-3p	1.07082	7.4979e-08
hsa-miR-21-3p	0.631848	5.34592e-05
hsa-miR-23a-5p	1.20391	9.56971e-05
hsa-miR-550a-5p	0.920729	4.95048e-05
hsa-miR-3182	0.604356	0.0117523
hsa-miR-625-3p	0.913578	5.23068e-06
hsa-miR-584-5p	2.06705	1.2708e-13
hsa-miR-182-5p	1.51416	2.90469e-10
hsa-miR-183-3p	1.42633	1.2876e-07
hsa-miR-92a-1-5p	1.34153	1.72981e-08
hsa-miR-549a-3p	1.73373	1.37502e-09
hsa-miR-135b-5p	1.95443	5.7113e-06
hsa-miR-3200-3p	0.642564	0.00136908
hsa-miR-345-5p	0.613659	1.1853e-06
hsa-miR-320d	0.68775	0.000148104
hsa-miR-320c	0.708461	0.000559749
hsa-miR-320b	0.792583	0.000116183
hsa-miR-431-5p	0.762239	0.00172146
hsa-miR-183-5p	1.6667	1.75893e-07
hsa-miR-188-5p	0.759456	0.0016482
hsa-miR-744-5p	0.827095	0.000557288
hsa-miR-191-3p	1.1855	1.2889e-06
hsa-miR-12136	1.01269	6.33892e-06
hsa-miR-1285-3p	0.996396	7.35003e-05
hsa-miR-3651	1.21965	5.88482e-07
hsa-miR-550a-3p	0.77158	7.79302e-05
hsa-miR-514a-3p	0.779856	0.00613784
hsa-miR-592	1.20139	4.22298e-07
hsa-miR-4443	0.637015	0.00184798
hsa-miR-508-3p	1.11837	9.16158e-05
hsa-miR-877-5p	1.14424	6.19826e-05
hsa-miR-31-5p	2.65639	4.20185e-05
hsa-miR-148a-5p	0.679418	8.43255e-05
hsa-miR-4454	0.656199	0.00307741
hsa-miR-224-5p	1.343	1.73436e-09
hsa-miR-1275	1.36269	4.79605e-07
hsa-miR-26b-3p	0.718676	0.000282803
hsa-miR-1180-3p	0.644408	0.000229842
hsa-miR-625-5p	1.23016	8.12209e-10
hsa-miR-1268a	0.828763	0.00102202
hsa-miR-3605-3p	0.748263	0.000677857
hsa-miR-96-5p	1.57607	0.000111507
hsa-miR-423-5p	1.29191	4.68243e-05
hsa-miR-7974	1.10861	0.00147146
hsa-miR-549a-5p	2.95214	2.81012e-11
hsa-miR-3615	0.800231	0.000205244
hsa-miR-27a-5p	0.738045	0.0011782
hsa-miR-4485-3p	0.666671	0.0110045

## Sheet: CRC_vs_HC-upregulated
GeneID (Regulation criterion: fold > 1.5 and rawp p-value < 0.05)	CRC_vs_HC-upregulated-log_fold	CRC_vs_HC-upregulated-p_value
hsa-miR-181c-3p	0.962275	1.92271e-06
hsa-miR-552-5p	0.737859	0.0182199
hsa-miR-29b-1-5p	0.931174	1.78335e-06
hsa-miR-542-5p	0.805795	8.54402e-06
hsa-miR-4492	0.852653	0.000875959
hsa-miR-450a-5p	1.42275	1.74759e-06
hsa-miR-708-5p	1.62301	2.61989e-07
hsa-miR-193b-3p	0.652231	6.41518e-06
hsa-miR-193a-3p	1.48454	1.11023e-06
hsa-miR-487a-3p	0.803693	9.40311e-07
hsa-miR-18a-5p	0.995536	0.00037724
hsa-miR-125b-5p	0.717712	0.00772607
hsa-miR-181d-5p	0.969682	7.43044e-07
hsa-miR-450b-5p	1.1355	4.21001e-06
hsa-miR-25-5p	0.725314	6.36888e-05
hsa-miR-21-3p	1.27102	4.9906e-08
hsa-miR-424-5p	1.45564	1.18466e-06
hsa-miR-23a-5p	1.17188	2.67942e-05
hsa-miR-4516	0.764644	0.0229084
hsa-miR-550a-5p	0.877841	3.16053e-05
hsa-miR-95-3p	1.06535	6.30679e-05
hsa-miR-18a-3p	0.758243	0.00256952
hsa-miR-382-5p	0.630971	7.13493e-05
hsa-miR-493-3p	0.789699	6.75896e-05
hsa-miR-20a-3p	0.880145	1.84441e-05
hsa-miR-223-3p	1.22089	0.000215004
hsa-miR-503-5p	0.924957	1.40257e-06
hsa-miR-21-5p	0.795709	1.34263e-07
hsa-miR-34a-5p	0.852408	6.33944e-06
hsa-miR-29a-5p	1.06984	8.89566e-07
hsa-miR-675-3p	1.35212	0.000161944
hsa-miR-376a-5p	0.653822	0.0159316
hsa-miR-421	0.592603	0.000462395
hsa-miR-584-5p	1.82262	4.59512e-08
hsa-miR-935	0.618912	0.00333967
hsa-miR-182-5p	1.04433	5.95209e-05
hsa-miR-183-3p	1.35506	9.4796e-07
hsa-miR-1185-1-3p	0.617225	0.00382294
hsa-miR-331-3p	0.84075	0.000604754
hsa-miR-100-3p	0.959872	0.000951875
hsa-miR-483-3p	1.92752	4.61737e-05
hsa-miR-92a-1-5p	1.19515	2.75811e-08
hsa-miR-582-5p	0.722833	0.0045326
hsa-miR-125b-2-3p	1.33378	0.000224118
hsa-miR-542-3p	0.641166	0.00451824
hsa-miR-10401-3p	0.606749	0.000398902
hsa-miR-125b-1-3p	1.38304	1.07831e-05
hsa-miR-549a-3p	1.26062	4.1388e-09
hsa-miR-135b-5p	3.23074	9.34919e-10
hsa-miR-3200-3p	1.01061	2.45713e-05
hsa-miR-5683	1.20077	0.00544364
hsa-miR-34c-5p	1.02708	1.54982e-05
hsa-miR-125a-3p	0.851285	4.55715e-07
hsa-miR-2355-5p	1.00566	7.33405e-10
hsa-miR-320d	0.746647	8.91186e-05
hsa-miR-320c	0.870897	3.9446e-05
hsa-miR-675-5p	0.680964	0.00295415
hsa-miR-431-5p	1.28342	5.18933e-06
hsa-miR-17-3p	0.665848	5.139e-05
hsa-miR-183-5p	1.58908	1.6329e-06
hsa-miR-188-5p	0.93663	0.000180202
hsa-miR-483-5p	1.47407	0.000511648
hsa-miR-377-5p	0.602015	0.00112226
hsa-miR-24-2-5p	1.0852	1.49483e-13
hsa-miR-135b-3p	1.32752	5.36734e-09
hsa-miR-1285-3p	0.682966	0.00583795
hsa-miR-7-5p	1.02233	4.78229e-05
hsa-miR-424-3p	0.934214	0.000219456
hsa-miR-34b-5p	0.865508	4.22945e-05
hsa-miR-758-3p	0.809404	2.24931e-05
hsa-miR-550a-3p	0.806617	6.41656e-06
hsa-miR-4443	1.1568	4.11571e-08
hsa-miR-452-5p	0.632474	7.27925e-06
hsa-miR-23a-3p	0.625522	2.30719e-09
hsa-miR-493-5p	0.726642	0.000566281
hsa-miR-31-5p	3.13065	4.71094e-06
hsa-miR-222-3p	0.63978	9.66614e-07
hsa-miR-224-5p	1.4916	6.91564e-09
hsa-miR-99a-3p	1.21423	0.000704745
hsa-miR-335-3p	0.655261	3.58181e-05
hsa-miR-122-5p	0.727539	0.00288189
hsa-miR-34a-3p	0.895061	3.13567e-06
hsa-miR-769-3p	0.61224	0.00109046
hsa-miR-10a-3p	0.73553	0.000160771
hsa-miR-95-5p	0.610725	0.00850966
hsa-miR-1246	3.32671	9.28684e-11
hsa-miR-1180-3p	0.62785	0.00120539
hsa-miR-494-3p	1.04716	2.67009e-05
hsa-miR-19a-5p	0.68792	3.6026e-05
hsa-miR-17-5p	0.736487	0.000197648
hsa-miR-96-5p	1.4987	8.37567e-05
hsa-miR-615-3p	1.33086	6.74146e-05
hsa-miR-99a-5p	0.987966	0.0149043
hsa-miR-7974	1.48425	1.09194e-05
hsa-miR-549a-5p	2.17441	1.32645e-10
hsa-miR-708-3p	1.12412	3.84912e-05
hsa-miR-365a-3p	0.663961	2.22057e-05
hsa-miR-31-3p	1.70071	2.73592e-06
hsa-miR-27a-5p	1.6463	9.91942e-09
hsa-miR-4485-3p	0.691131	0.00276677
hsa-miR-4488	1.00635	4.65524e-05
hsa-miR-152-5p	0.634197	0.0018624
hsa-miR-199b-5p	0.722115	0.000268518
hsa-miR-330-5p	0.683731	7.34502e-05
hsa-miR-411-3p	0.598473	0.00394201
hsa-miR-1247-5p	0.931336	0.0199819
hsa-miR-301b-3p	0.810268	0.000270238

## Sheet: CRC_vs_AP-upregulated
GeneID (Regulation criterion: fold > 1.5 and rawp p-value < 0.05)	CRC_vs_AP-upregulated-log_fold	CRC_vs_AP-upregulated-p_value
hsa-miR-495-3p	0.774444	0.000676632
hsa-miR-454-3p	0.971749	0.011303
hsa-miR-369-5p	0.655367	0.0111126
hsa-miR-450a-5p	0.904696	0.00388001
hsa-miR-708-5p	1.80586	3.55158e-07
hsa-miR-214-5p	1.23252	1.27381e-05
hsa-miR-193b-3p	1.46613	7.12775e-09
hsa-miR-140-5p	1.07534	0.000286822
hsa-miR-539-3p	0.8963	7.88786e-05
hsa-miR-19b-1-5p	0.661796	0.000202216
hsa-miR-338-3p	0.824925	0.0339774
hsa-miR-362-5p	0.82535	0.0193302
hsa-miR-656-3p	0.883379	0.000956866
hsa-miR-379-5p	1.61603	2.63427e-07
hsa-miR-487a-3p	1.13785	1.04358e-07
hsa-miR-18a-5p	1.47452	0.000192423
hsa-miR-152-3p	1.38745	7.96168e-05
hsa-miR-561-5p	0.996718	0.00968909
hsa-miR-185-5p	0.845885	0.00144705
hsa-miR-874-5p	0.822051	0.00524902
hsa-miR-125b-5p	1.46568	5.75734e-05
hsa-miR-136-3p	0.677385	0.000433232
hsa-miR-654-3p	0.842222	0.00151783
hsa-miR-652-5p	0.754742	0.000216579
hsa-miR-450b-5p	0.865915	0.00742809
hsa-miR-299-5p	1.23738	7.86112e-09
hsa-miR-1260b	0.742079	0.0436711
hsa-miR-323a-3p	0.772692	0.00320723
hsa-miR-21-3p	0.639167	0.0120482
hsa-miR-424-5p	1.68241	2.71054e-05
hsa-miR-4516	1.01008	0.0236064
hsa-miR-3176	0.629096	0.00672431
hsa-miR-382-5p	0.816968	0.0040737
hsa-miR-148b-3p	0.730191	0.00195169
hsa-miR-127-5p	0.671901	0.00496677
hsa-miR-223-3p	1.40301	0.000865072
hsa-miR-582-3p	0.628959	0.0109058
hsa-miR-503-5p	0.69902	0.00236971
hsa-miR-154-5p	0.880154	0.00118412
hsa-miR-376b-3p	0.744329	0.000409682
hsa-miR-22-5p	0.941366	2.2256e-06
hsa-miR-199a-5p	1.32426	2.42573e-06
hsa-miR-145-5p	1.46324	0.00116141
hsa-miR-29a-5p	0.759728	0.000590984
hsa-miR-337-5p	0.710857	0.000992732
hsa-miR-675-3p	1.23091	0.00613003
hsa-miR-187-3p	0.616575	0.0356151
hsa-miR-500a-5p	0.851818	0.000274098
hsa-miR-126-5p	0.867725	0.000844184
hsa-miR-32-3p	0.640195	0.00844307
hsa-miR-1185-1-3p	0.615504	0.0081564
hsa-miR-331-3p	1.57235	3.29689e-06
hsa-miR-100-5p	1.04169	0.00383444
hsa-miR-100-3p	1.59648	1.50215e-06
hsa-miR-223-5p	0.819719	0.00530384
hsa-miR-483-3p	2.01861	0.000608846
hsa-miR-582-5p	1.24433	0.00020874
hsa-miR-125b-2-3p	1.8992	2.01403e-05
hsa-miR-542-3p	0.681984	0.00863837
hsa-miR-873-5p	0.726042	0.00920052
hsa-miR-125b-1-3p	1.20405	0.000610678
hsa-miR-135b-5p	1.27631	0.0265469
hsa-miR-5683	1.21628	0.0218977
hsa-miR-34c-5p	1.55629	5.3564e-06
hsa-miR-125a-3p	0.803805	0.000353464
hsa-miR-3613-5p	0.953089	0.0015965
hsa-miR-2355-5p	1.06493	1.32619e-05
hsa-miR-221-3p	0.588651	0.00295463
hsa-miR-675-5p	0.680964	0.0183215
hsa-miR-153-3p	0.733389	0.036513
hsa-miR-301a-3p	1.1165	2.40218e-06
hsa-miR-411-5p	0.952256	0.0012264
hsa-miR-410-3p	0.784344	0.00298894
hsa-miR-376c-3p	0.677734	0.00974843
hsa-let-7c-5p	0.95419	0.0286546
hsa-miR-126-3p	0.799687	0.00514647
hsa-miR-218-5p	1.27755	0.000838092
hsa-miR-24-3p	0.928594	0.000533801
hsa-miR-483-5p	1.67153	0.00142888
hsa-miR-29b-3p	0.597827	0.00719353
hsa-miR-15b-3p	0.920163	0.000778718
hsa-miR-377-5p	0.86331	4.72891e-05
hsa-miR-369-3p	0.648122	0.00183826
hsa-miR-24-2-5p	0.816594	3.07796e-06
hsa-miR-193a-5p	0.829037	0.0084424
hsa-miR-214-3p	1.10456	3.17846e-06
hsa-miR-135b-3p	0.935287	0.000739782
hsa-miR-7-5p	2.55961	9.38643e-08
hsa-miR-874-3p	0.632793	0.0208756
hsa-miR-34b-5p	0.927737	9.79318e-05
hsa-miR-758-3p	1.186	4.46834e-06
hsa-miR-655-3p	0.685217	0.00161306
hsa-miR-130a-3p	0.636868	0.00450751
hsa-miR-23a-3p	0.664878	2.99151e-06
hsa-miR-889-3p	0.6978	0.0150465
hsa-miR-222-3p	0.929722	0.000211776
hsa-miR-142-3p	0.645702	0.00201153
hsa-miR-455-3p	1.07987	6.79531e-05
hsa-miR-299-3p	1.08754	0.000189818
hsa-miR-5699-5p	0.74749	9.77353e-05
hsa-miR-1-3p	1.21213	0.0408437
hsa-miR-485-3p	0.688841	0.00416468
hsa-miR-377-3p	0.764	0.0013891
hsa-miR-20b-5p	1.23938	0.00272769
hsa-miR-99a-3p	1.50559	0.000239538
hsa-miR-370-3p	0.70963	0.00269211
hsa-miR-628-5p	0.601183	0.0238072
hsa-miR-10a-3p	0.774991	0.0111626
hsa-miR-1185-5p	0.80657	0.000383091
hsa-miR-1246	2.79697	2.35917e-06
hsa-miR-382-3p	0.799102	0.000448852
hsa-miR-494-3p	0.93213	0.000467337
hsa-miR-127-3p	0.721108	0.000606126
hsa-miR-20a-5p	1.08257	0.0265155
hsa-miR-17-5p	1.00121	0.00379638
hsa-miR-615-3p	1.07223	0.0108702
hsa-miR-134-5p	0.792822	0.00146273
hsa-miR-99a-5p	2.25871	1.0577e-05
hsa-miR-708-3p	1.17261	0.000550831
hsa-miR-365a-3p	1.49572	4.0415e-06
hsa-miR-31-3p	1.41334	0.000983727
hsa-miR-27a-5p	0.908256	0.00559474
hsa-miR-4488	0.985565	0.00219111
hsa-miR-152-5p	0.843607	0.000809416
hsa-miR-199b-5p	1.33796	2.71167e-07
hsa-miR-330-5p	0.649474	0.00269536
hsa-miR-411-3p	1.04933	0.000154348
hsa-miR-337-3p	1.0892	6.60075e-06
hsa-miR-412-5p	0.637055	0.00367489
hsa-miR-301b-3p	1.06448	0.00104979
