# Supplementary material for: Epigenetic Silencing of miR-218-5p Modulates BIRC5 and DDX21 Expression to Promote Colorectal Cancer Progression
Source: Int J Mol Sci. 2025 Apr 27;26(9):4146. doi: 10.3390/ijms26094146 (PMC12071466; doi:10.3390/ijms26094146)
Supplement: Supplementary file 1 [file ijms-26-04146-s001.zip › Table S3.xlsx]

## Sheet: GE.AP_vs_HC-downregulated
Table S3. Downregulated miRNAs in AP, CRC compared to HC
GeneID (Regulation criterion: fold > 1.5 and rawp p-value < 0.05)	AP_vs_HC-downregulated-log_fold	AP_vs_HC-downregulated-p_value
hsa-miR-215-5p	-2.54378	3.38863e-11
hsa-miR-1-3p	-2.21728	5.67073e-09
hsa-miR-9-5p	-2.16923	4.30427e-11
hsa-miR-215-3p	-1.92095	9.10916e-08
hsa-miR-218-5p	-1.77466	2.62932e-10
hsa-miR-204-5p	-1.7502	3.91952e-08
hsa-miR-7-5p	-1.53728	2.64751e-05
hsa-miR-378a-5p	-1.51306	6.48372e-08
hsa-miR-145-5p	-1.48726	2.30054e-06
hsa-miR-10b-5p	-1.47368	2.28747e-07
hsa-miR-195-5p	-1.3769	7.4401e-08
hsa-miR-139-5p	-1.31523	2.36611e-08
hsa-miR-379-5p	-1.31377	1.07526e-07
hsa-miR-99a-5p	-1.27074	0.000199478
hsa-miR-411-5p	-1.26798	6.80737e-07
hsa-miR-598-3p	-1.25134	2.85052e-07
hsa-miR-561-5p	-1.23031	0.000140041
hsa-miR-26a-5p	-1.16849	2.84026e-07
hsa-miR-154-5p	-1.16181	1.21161e-05
hsa-miR-146b-5p	-1.06184	1.26057e-05
hsa-miR-133a-3p	-0.9994	8.38489e-06
hsa-miR-299-5p	-0.998764	3.62868e-07
hsa-miR-299-3p	-0.991601	7.33699e-05
hsa-miR-337-5p	-0.990876	2.21947e-06
hsa-miR-152-3p	-0.989105	0.000171641
hsa-miR-124-3p	-0.984467	9.35161e-07
hsa-miR-454-3p	-0.980598	0.00128749
hsa-miR-190a-5p	-0.974909	0.000147445
hsa-miR-136-3p	-0.971956	1.72039e-10
hsa-miR-376c-3p	-0.968329	7.6409e-06
hsa-miR-381-3p	-0.94655	6.09522e-08
hsa-miR-199a-5p	-0.92602	4.64887e-07
hsa-miR-137-3p	-0.900221	1.56276e-07
hsa-miR-30a-3p	-0.898504	6.15713e-06
hsa-miR-153-3p	-0.888968	0.000760066
hsa-miR-200c-3p	-0.869254	0.00655467
hsa-miR-10b-3p	-0.867006	0.00150883
hsa-miR-337-3p	-0.852098	0.000356022
hsa-miR-100-5p	-0.844977	0.00623002
hsa-miR-365a-3p	-0.83176	0.000164664
hsa-miR-30a-5p	-0.827476	1.97494e-06
hsa-miR-7-1-3p	-0.826385	0.000399851
hsa-miR-410-3p	-0.825411	3.41786e-05
hsa-miR-145-3p	-0.820827	0.00939062
hsa-miR-193b-3p	-0.813903	7.9779e-06
hsa-miR-133b	-0.811828	6.23474e-06
hsa-miR-889-3p	-0.782757	0.00123314
hsa-miR-378i	-0.769428	0.00634885
hsa-miR-654-3p	-0.766441	0.000260079
hsa-miR-26b-5p	-0.760857	6.49385e-06
hsa-miR-374a-5p	-0.754942	0.0293677
hsa-miR-125b-5p	-0.747968	0.00270231
hsa-miR-3150b-3p	-0.746943	0.000307084
hsa-miR-331-3p	-0.731598	0.0204937
hsa-miR-1185-5p	-0.728123	0.00012619
hsa-miR-3690	-0.709397	0.000151819
hsa-miR-136-5p	-0.698671	9.0443e-05
hsa-miR-193a-5p	-0.698168	0.000230573
hsa-miR-20b-5p	-0.692067	0.00383813
hsa-miR-485-3p	-0.68874	0.000615341
hsa-miR-656-3p	-0.687163	0.00493535
hsa-miR-127-3p	-0.685838	7.52351e-06
hsa-miR-214-3p	-0.678957	6.90295e-06
hsa-miR-194-5p	-0.674644	0.00043073
hsa-miR-214-5p	-0.674255	2.83531e-05
hsa-miR-9-3p	-0.672574	0.000266662
hsa-miR-362-5p	-0.668483	0.0121882
hsa-miR-134-5p	-0.665693	0.000535276
hsa-miR-377-3p	-0.66273	0.00108942
hsa-miR-3152-5p	-0.661362	0.000804525
hsa-miR-99b-5p	-0.651653	0.0189869
hsa-miR-382-3p	-0.646166	0.000740877
hsa-miR-455-3p	-0.64374	0.00110223
hsa-miR-539-3p	-0.64208	0.000850625
hsa-miR-125a-5p	-0.640785	0.000751674
hsa-miR-100-3p	-0.636609	0.0130652
hsa-miR-143-3p	-0.635915	0.000326176
hsa-miR-23b-3p	-0.632871	0.00126493
hsa-miR-301a-3p	-0.632088	6.97696e-05
hsa-miR-197-3p	-0.627434	0.000159604
hsa-miR-329-3p	-0.625605	5.69919e-05
hsa-miR-140-5p	-0.625106	0.0112841
hsa-miR-33a-3p	-0.619066	0.00117255
hsa-miR-199b-5p	-0.615846	0.000413047
hsa-miR-323a-3p	-0.615797	0.00467634
hsa-miR-511-3p	-0.615357	0.00131165
hsa-miR-148b-3p	-0.610193	0.00191837
hsa-miR-142-5p	-0.591543	0.010486

## Sheet: CRC_vs_HC-downregulated
GeneID (Regulation criterion: fold > 1.5 and rawp p-value < 0.05)	CRC_vs_HC-downregulated-log_fold	CRC_vs_HC-downregulated-p_value
hsa-let-7g-5p	-1.0196	4.23209e-11
hsa-miR-215-5p	-3.75762	2.08985e-10
hsa-miR-29c-3p	-0.68801	0.000630799
hsa-miR-30a-5p	-0.735738	0.000772284
hsa-miR-598-3p	-1.00403	3.5634e-06
hsa-miR-381-3p	-0.670844	5.80712e-06
hsa-miR-342-5p	-0.813753	0.000243156
hsa-miR-378a-5p	-1.31338	2.11128e-06
hsa-miR-3152-5p	-0.847408	5.06658e-06
hsa-miR-215-3p	-2.85644	7.0303e-10
hsa-miR-195-3p	-1.12646	9.85937e-06
hsa-miR-133a-3p	-0.9293	0.0278148
hsa-miR-138-5p	-0.654814	0.0407392
hsa-miR-548i	-0.956138	0.000944259
hsa-miR-9-5p	-1.53064	2.89942e-06
hsa-miR-642a-5p	-0.592352	0.00212909
hsa-miR-342-3p	-0.715935	0.000751214
hsa-miR-30e-3p	-1.00397	1.39573e-10
hsa-miR-30c-1-3p	-0.630459	4.47087e-06
hsa-miR-28-3p	-0.825222	1.31879e-06
hsa-miR-3195	-0.695012	0.00930711
hsa-miR-23b-3p	-0.601779	0.00218886
hsa-miR-192-5p	-1.42495	2.26228e-09
hsa-miR-139-5p	-0.886946	0.00271657
hsa-miR-146b-5p	-0.850824	0.000119468
hsa-let-7a-5p	-0.721102	5.25055e-08
hsa-miR-3690	-0.594643	0.000979032
hsa-miR-3614-5p	-0.67018	0.00346661
hsa-miR-190a-5p	-1.29562	1.16823e-07
hsa-miR-375-3p	-2.29487	4.49967e-09
hsa-miR-195-5p	-0.914798	0.000407902
hsa-miR-147b-3p	-1.88349	1.63298e-09
hsa-miR-129-5p	-0.587377	0.0164605
hsa-miR-1468-5p	-0.630292	0.000144791
hsa-miR-378e	-0.686713	0.00225056
hsa-miR-4662a-5p	-1.08815	2.40644e-05
hsa-miR-1-3p	-1.00516	0.028905
hsa-miR-378d	-1.53152	5.05509e-11
hsa-miR-486-5p	-0.838458	0.012115
hsa-miR-194-3p	-1.58464	5.35663e-14
hsa-miR-3150b-3p	-0.70174	9.09347e-05
hsa-miR-124-3p	-0.779489	0.000686218
hsa-miR-30e-5p	-0.641675	2.49713e-09
hsa-miR-375-5p	-0.901694	1.93236e-06
hsa-miR-194-5p	-0.981845	6.05979e-07
hsa-miR-10b-5p	-1.12484	7.41017e-06
hsa-let-7f-5p	-0.871055	1.61229e-07
hsa-miR-190a-3p	-0.925805	1.36563e-05
hsa-miR-150-5p	-1.29801	1.52231e-05
hsa-miR-30a-3p	-0.975181	0.000436018
hsa-miR-30d-5p	-0.638334	2.22944e-08
hsa-miR-26a-5p	-0.886433	6.0212e-07
hsa-miR-147b-5p	-0.92763	1.08196e-05
hsa-miR-30c-2-3p	-0.585738	0.0132775
hsa-miR-378a-3p	-1.66198	5.18167e-11
hsa-miR-192-3p	-0.629973	0.000515201

## Sheet: CRC_vs_AP-downregulated
GeneID (Regulation criterion: fold > 1.5 and rawp p-value < 0.05)	CRC_vs_AP-downregulated-log_fold	CRC_vs_AP-downregulated-p_value
hsa-miR-509-3p	-1.53027	0.000221019
hsa-let-7g-5p	-0.846731	4.50148e-08
hsa-miR-342-5p	-0.872891	0.00139856
hsa-miR-200a-5p	-1.02805	2.95627e-05
hsa-miR-5701	-0.720002	0.0190469
hsa-miR-138-1-3p	-0.987932	2.76004e-05
hsa-miR-27b-3p	-0.694278	2.19914e-05
hsa-miR-181a-2-3p	-0.677139	0.00619453
hsa-miR-574-5p	-0.672575	3.86048e-05
hsa-miR-146a-5p	-0.813976	0.00199779
hsa-miR-138-5p	-0.872198	0.015006
hsa-miR-203a-3p	-0.922021	0.00428746
hsa-miR-548i	-1.21158	8.70186e-05
hsa-miR-1260a	-0.721574	0.00911838
hsa-miR-942-5p	-0.801971	0.00151364
hsa-miR-30e-3p	-0.596223	0.000238663
hsa-miR-30c-1-3p	-0.963133	2.37775e-05
hsa-miR-7704	-0.811324	0.00576269
hsa-miR-3182	-0.738891	0.00460272
hsa-miR-625-3p	-1.46734	1.05438e-06
hsa-miR-200b-5p	-0.881865	9.42873e-05
hsa-let-7b-5p	-0.618176	3.08014e-05
hsa-miR-192-5p	-1.08033	5.62824e-06
hsa-miR-423-3p	-0.964821	0.000689927
hsa-let-7a-5p	-0.630807	7.19842e-05
hsa-miR-375-3p	-2.42719	1.38641e-07
hsa-miR-196b-5p	-0.843428	0.00395673
hsa-miR-147b-3p	-1.36175	0.000172331
hsa-miR-1843	-0.841252	0.00471361
hsa-miR-744-5p	-1.04465	0.000628884
hsa-miR-1468-5p	-0.843	0.00134102
hsa-miR-191-3p	-1.33675	1.79936e-05
hsa-miR-4662a-5p	-1.3707	0.000267182
hsa-miR-3651	-0.995281	0.000720856
hsa-miR-514a-3p	-0.672315	0.0443414
hsa-miR-671-3p	-1.03299	2.47123e-05
hsa-miR-508-3p	-1.02987	0.00211934
hsa-miR-200a-3p	-0.609319	0.0318614
hsa-miR-148a-5p	-0.872131	0.000903003
hsa-miR-4454	-0.984183	2.67613e-05
hsa-miR-378d	-1.23954	2.45639e-05
hsa-miR-194-3p	-1.29695	2.55138e-08
hsa-miR-1275	-1.32076	0.000226057
hsa-miR-150-3p	-0.676376	0.0220495
hsa-miR-26b-3p	-0.903873	6.08858e-05
hsa-miR-196a-5p	-0.77795	0.00278528
hsa-miR-501-3p	-0.637679	0.0425764
hsa-miR-625-5p	-0.990159	0.000305114
hsa-miR-3605-3p	-0.679859	0.00369267
hsa-miR-423-5p	-1.66947	1.40368e-05
hsa-let-7f-5p	-0.935275	2.78728e-07
hsa-miR-3615	-0.904826	0.000120494
hsa-miR-150-5p	-1.38641	0.000437234
hsa-miR-203b-3p	-0.892146	0.0126304
hsa-miR-30c-2-3p	-0.649483	0.032851
hsa-miR-378a-3p	-1.16453	8.21156e-05
