# Supplementary material for: Epigenetic Silencing of miR-218-5p Modulates BIRC5 and DDX21 Expression to Promote Colorectal Cancer Progression
Source: Int J Mol Sci. 2025 Apr 27;26(9):4146. doi: 10.3390/ijms26094146 (PMC12071466; doi:10.3390/ijms26094146)
Supplement: Supplementary file 1 [file ijms-26-04146-s001.zip › Table S4.xlsx]

## Sheet: DATASET-CRC_mi-218_mRNA
Table S4. Differentially expressed mRNAs in miR-218-5p overexpressing CRC cells.
Probesets	log_fold-miR-218-5p_vs_miR-Control	fold-miR-218-5p_vs_miR-Control	rawp-miR-218-5p_vs_miR-Control
HMOX1	-1.88761	-3.70021	0.00492484
CETN2	-1.83455	-3.5666	0.0494627
CA2	-1.79043	-3.45917	0.0539593
VOPP1	-1.65536	-3.15003	0.183254
TXNDC5	-1.64894	-3.13604	0.00162237
CYP4F11	-1.63842	-3.11324	0.00739813
LASP1	-1.5052	-2.83865	0.23769
CAV2	-1.49477	-2.81819	0.0933145
ABCC2	-1.48932	-2.80757	0.385811
NDUFA6	-1.34656	-2.54305	0.00199287
TMX1	-1.34204	-2.5351	0.00844627
OSGIN1	-1.32856	-2.51151	0.11481
MYBPH	-1.31258	-2.48386	0.28991
TMEM64	-1.30081	-2.46366	0.104119
ZNF385A	-1.27129	-2.41378	0.44496
AP003419.1	-1.264	-2.40161	0.0774445
PLGRKT	-1.26062	-2.39598	0.109105
FAM3C	-1.25086	-2.37983	0.224018
ANKRD40	-1.2225	-2.33351	0.185526
TMEM265	-1.20766	-2.30963	0.321812
MT1E	-1.18719	-2.27708	0.497334
DESI2	-1.18025	-2.26615	0.00752264
GALNT3	-1.17558	-2.25883	0.54767
DUSP5	-1.17404	-2.25643	0.403079
ITM2C	-1.15885	-2.23279	0.0601055
MTMR12	-1.15775	-2.23109	0.0176613
H2BS1	-1.14887	-2.21741	0.321919
AP001273.2	-1.14601	-2.21302	0.113754
GDE1	-1.14552	-2.21226	0.134648
CCNI	-1.13835	-2.20129	0.0230225
COMMD8	-1.13217	-2.19189	0.0261992
GFPT1	-1.11892	-2.17184	0.26723
SPP1	-1.10608	-2.15259	0.0427886
CYP2S1	-1.10391	-2.14936	0.374076
TPD52	-1.10319	-2.14829	0.00558144
CYP4F3	-1.075	-2.10673	0.00183057
BTBD1	-1.06954	-2.09877	0.0077304
AFMID	-1.0688	-2.09768	0.0213485
BIRC5	-1.06872	-2.09757	0.019612
CDS1	-1.06817	-2.09677	0.245058
TRAK2	-1.06751	-2.09581	0.00254011
STK26	-1.05097	-2.07193	0.259807
TM4SF4	-1.0429	-2.06036	0.75932
COTL1	-1.042	-2.05908	0.00844528
RNF11	-1.04151	-2.05838	0.00593747
GNAI2	-1.03569	-2.0501	0.0611471
MOSPD1	-1.02646	-2.03701	0.250664
HKDC1	-1.02645	-2.03701	0.522139
ACTN1	-1.02118	-2.02958	0.0107269
UBE2Q2	-1.01522	-2.02122	0.392973
NACC1	-1.01151	-2.01601	0.120508
YES1	-1.00654	-2.00909	0.194471
EIF2S3	-0.996812	-1.99559	0.0088285
PPP1CB	-0.994715	-1.99269	0.0278921
DDC	-0.99172	-1.98855	0.485165
AC068547.1	-0.990182	-1.98644	0.0934198
TRAPPC1	-0.987039	-1.98211	0.0717472
CCL15	-0.986494	-1.98136	0.636083
RNF149	-0.979464	-1.97173	0.0114759
MMP7	-0.97757	-1.96915	0.639
CARMIL1	-0.974597	-1.96509	0.267392
ZCRB1	-0.971707	-1.96116	0.0012362
GTSF1	-0.965428	-1.95264	0.724076
TNIP2	-0.964262	-1.95107	0.0523235
FYCO1	-0.960473	-1.94595	0.0974813
PRSS8	-0.95315	-1.9361	0.469807
ADIRF	-0.945734	-1.92617	0.764492
GLTP	-0.942449	-1.92179	0.0462387
TPRG1L	-0.941229	-1.92016	0.23464
SSR3	-0.93439	-1.91108	0.246265
MYORG	-0.932146	-1.90811	0.226973
GLCE	-0.931425	-1.90716	0.00747161
FTH1	-0.928945	-1.90388	0.343459
SLPI	-0.928321	-1.90306	0.374573
TNNC1	-0.928095	-1.90276	0.376204
CXCL8	-0.927387	-1.90183	0.638761
AGTRAP	-0.925923	-1.8999	0.00986622
ID1	-0.92266	-1.89561	0.293335
RRP1B	-0.918766	-1.8905	0.187168
KRT13	-0.917373	-1.88867	0.637521
TOMM5	-0.909469	-1.87835	0.0141653
UBE2D4	-0.904782	-1.87226	0.0739595
PDGFB	-0.904032	-1.87129	0.393102
GALE	-0.903375	-1.87044	0.0341988
HGD	-0.902761	-1.86964	0.655646
AKR1B10	-0.888428	-1.85116	0.867577
SCARB1	-0.887215	-1.8496	0.00658507
LYRM7	-0.883383	-1.8447	0.0450994
SH3D19	-0.8785	-1.83846	0.142343
TLCD1	-0.86761	-1.82464	0.0350163
NQO1	-0.865238	-1.82164	0.322142
LCN2	-0.863121	-1.81897	0.58068
COMT	-0.86147	-1.81689	0.386766
PAIP2	-0.860636	-1.81584	0.0288717
FTL	-0.85951	-1.81442	0.456708
MRPL19	-0.85875	-1.81347	0.0125271
SYPL1	-0.854164	-1.80771	0.237092
YEATS4	-0.851389	-1.80424	0.0188739
CACUL1	-0.845415	-1.79678	0.00280315
SLC39A1	-0.839746	-1.78974	0.364184
S100A14	-0.839231	-1.7891	0.438928
FABP5	-0.83495	-1.78379	0.305311
SULT2B1	-0.834071	-1.78271	0.583495
EIF3H	-0.820814	-1.7664	0.451616
ANXA9	-0.818914	-1.76408	0.655741
MACC1	-0.81453	-1.75873	0.55028
CXXC5	-0.809912	-1.7531	0.20705
GPD2	-0.806496	-1.74896	0.0845992
GET3	-0.797229	-1.73776	0.0580847
TMEM9B	-0.791962	-1.73143	0.0699203
ANKRD13B	-0.791236	-1.73056	0.140928
NF2	-0.790005	-1.72908	0.0315013
SLC39A14	-0.789162	-1.72807	0.0147979
OXSR1	-0.787204	-1.72573	0.0157837
GJB1	-0.786359	-1.72472	0.590288
PRR15L	-0.785456	-1.72364	0.668313
RPP25	-0.781088	-1.71843	0.576247
TPCN1	-0.779919	-1.71703	0.0152969
MXI1	-0.778114	-1.71489	0.0450678
PARP12	-0.771855	-1.70746	0.0127641
SNCG	-0.769377	-1.70453	0.664617
CDCA7L	-0.767463	-1.70227	0.01822
ANKRD27	-0.767338	-1.70213	0.234454
SEMA6B	-0.765134	-1.69953	0.743347
CHMP2B	-0.757055	-1.69004	0.0624553
DDOST	-0.756715	-1.68964	0.0890121
PIR	-0.754952	-1.68758	0.163742
C5orf15	-0.753464	-1.68584	0.0475143
SULT1A4	-0.75265	-1.68488	0.127797
DDX21	-0.751081	-1.68305	0.00401501
ICK	-0.750236	-1.68207	0.0931265
ERP27	-0.749797	-1.68156	0.433198
FXYD3	-0.749747	-1.6815	0.638942
FGF19	-0.74588	-1.677	0.631489
IL1RN	-0.741828	-1.67229	0.650443
KIF1C	-0.741217	-1.67158	0.00784123
FAM20B	-0.740972	-1.6713	0.0419151
FLNC	-0.738975	-1.66899	0.767019
GTF2H1	-0.730716	-1.65946	0.351893
SLC7A5	-0.727248	-1.65548	0.158778
ELOVL6	-0.726781	-1.65494	0.04151
RNF103-CHMP3	-0.723518	-1.6512	0.205661
NRARP	-0.722828	-1.65041	0.204542
CA12	-0.722476	-1.65001	0.688956
CDCA7	-0.720162	-1.64737	0.0372562
SSR1	-0.719061	-1.64611	0.00464598
VAMP7	-0.717048	-1.64382	0.0732331
GHITM	-0.713433	-1.6397	0.312971
RNF19B	-0.713412	-1.63968	0.0823741
VIPR1	-0.713118	-1.63934	0.557786
ACTR6	-0.707487	-1.63296	0.00294306
C11orf24	-0.707356	-1.63281	0.0111329
POLR3G	-0.706506	-1.63185	0.591133
SQSTM1	-0.701002	-1.62563	0.284999
UGT8	-0.699631	-1.62409	0.468798
SELENON	-0.699532	-1.62398	0.675696
AL138752.2	-0.698934	-1.62331	0.0258157
VAT1	-0.696634	-1.62072	0.0111513
EPDR1	-0.690364	-1.61369	0.718458
CCDC6	-0.687523	-1.61052	0.196641
TCN1	-0.685178	-1.6079	0.0568574
ADGRG1	-0.684284	-1.6069	0.432455
RAB8A	-0.683519	-1.60605	0.0203278
DSC2	-0.681507	-1.60381	0.110832
RBCK1	-0.681009	-1.60326	0.324387
MYO5B	-0.678396	-1.60036	0.142938
AC019257.8	-0.675868	-1.59756	0.395454
ACSL1	-0.675046	-1.59665	0.365203
NR2C2AP	-0.672125	-1.59342	0.225973
RCN1	-0.670437	-1.59156	0.0182023
TRIM16L	-0.669777	-1.59083	0.642434
KDELR3	-0.668654	-1.58959	0.32347
SLC7A7	-0.668405	-1.58931	0.62103
EPS8	-0.66545	-1.58606	0.261084
SLC16A5	-0.662711	-1.58306	0.339835
UGT1A6	-0.660762	-1.58092	0.805566
SGPL1	-0.658491	-1.57843	0.170664
SOWAHB	-0.652901	-1.57233	0.614927
TRUB1	-0.652323	-1.5717	0.190558
ALDH3B1	-0.65173	-1.57105	0.183152
ZFP91	-0.651471	-1.57077	0.139592
KDM1B	-0.64985	-1.569	0.0589294
LENG9	-0.647905	-1.56689	0.00536284
LIF	-0.645409	-1.56418	0.611711
BST2	-0.642677	-1.56122	0.771985
SEC61A1	-0.642593	-1.56113	0.219066
RBM47	-0.642055	-1.56055	0.689346
CDC42SE2	-0.640796	-1.55919	0.0462502
THAP5	-0.640421	-1.55878	0.0193132
RAB18	-0.63966	-1.55796	0.0150185
SNTB2	-0.638691	-1.55692	0.138361
ARL6IP6	-0.638663	-1.55689	0.18314
SPDEF	-0.638204	-1.55639	0.71781
ETV4	-0.635909	-1.55392	0.38977
GCKR	-0.632325	-1.55006	0.535276
MRPL17	-0.632174	-1.5499	0.131523
SH3GL1	-0.630335	-1.54792	0.112076
IER5L	-0.630147	-1.54772	0.684594
PRKRA	-0.627649	-1.54505	0.00929496
NLN	-0.625434	-1.54268	0.0628711
DGKG	-0.623798	-1.54093	0.473802
MVP	-0.621996	-1.539	0.325518
PPP1R1B	-0.620971	-1.53791	0.725787
AKR1C2	-0.620575	-1.53749	0.883701
LMNB1	-0.61877	-1.53556	0.0533726
IRF2	-0.615288	-1.53186	0.196303
ABHD11	-0.614643	-1.53118	0.224475
AC009163.5	-0.613797	-1.53028	0.00690303
LRPAP1	-0.612357	-1.52875	0.0368657
CLU	-0.611774	-1.52814	0.601128
PCGF5	-0.61165	-1.52801	0.2341
ERLIN1	-0.607092	-1.52319	0.346152
ZBTB41	-0.605201	-1.52119	0.0658761
CNOT9	-0.603974	-1.5199	0.104838
ADIPOR2	-0.601462	-1.51725	0.0846382
CLDN4	-0.600273	-1.516	0.736888
SLC35C1	-0.598822	-1.51448	0.00913289
KRT15	-0.597186	-1.51276	0.460209
H2AX	-0.59382	-1.50924	0.0748074
MRPS27	-0.591321	-1.50663	0.0127132
KIAA2013	-0.591157	-1.50645	0.0348002
DHX29	-0.588993	-1.5042	0.0119717
ELF3	-0.588505	-1.50369	0.545687
SULF2	-0.584855	-1.49989	0.390089
SH3BP4	-0.583827	-1.49882	0.530645
PMM2	-0.581971	-1.49689	0.0133474
NIPAL1	-0.581235	-1.49613	0.584787
PRKDC	-0.58109	-1.49598	0.0544869
RPS6KA3	-0.580278	-1.49514	0.393181
NETO2	-0.580129	-1.49498	0.0108809
CCN2	-0.57886	-1.49367	0.0308861
TMEM254	-0.57727	-1.49202	0.0279812
C20orf27	-0.576631	-1.49136	0.0633351
STAM2	-0.574361	-1.48902	0.0102764
TMEM238L	-0.573636	-1.48827	0.662816
ANXA11	-0.573457	-1.48809	0.25553
IFI35	-0.573437	-1.48806	0.213118
TAOK3	-0.572999	-1.48761	0.00692032
TXNDC11	-0.572361	-1.48696	0.00580425
CLRN3	-0.570626	-1.48517	0.736368
IFIH1	-0.570544	-1.48508	0.0709856
KIAA1522	-0.570421	-1.48496	0.608874
TJP2	-0.569438	-1.48395	0.74865
CCNA2	-0.569035	-1.48353	0.0353896
SRXN1	-0.566207	-1.48063	0.270197
NUDT5	-0.565128	-1.47952	0.0559761
ANG	-0.563994	-1.47836	0.205747
RBBP9	-0.563584	-1.47794	0.354161
TWISTNB	-0.562857	-1.47719	0.229507
FAM98A	-0.561425	-1.47573	0.0436697
ALDH1A1	-0.560219	-1.47449	0.908139
METTL8	-0.558802	-1.47305	0.357346
JDP2	-0.558609	-1.47285	0.159717
ANO1	-0.556666	-1.47087	0.304622
NAMPT	-0.556246	-1.47044	0.30857
SLC45A3	-0.555477	-1.46965	0.392603
FZD6	-0.554289	-1.46844	0.0327207
FAM83H	-0.553859	-1.46801	0.191296
RNASE4	-0.553279	-1.46742	0.183025
RNF41	-0.552658	-1.46679	0.11651
NEK4	-0.552324	-1.46645	0.111537
APOBEC3B	-0.55177	-1.46588	0.0974789
EPS8L3	-0.551498	-1.46561	0.78033
GPR157	-0.545437	-1.45946	0.20403
PALLD	-0.54288	-1.45688	0.69647
NHEJ1	-0.542839	-1.45684	0.163718
CEBPB	-0.542357	-1.45635	0.083925
NMT2	-0.5422	-1.45619	0.531386
RPIA	-0.539008	-1.45297	0.0365853
PPP4R3B	-0.538846	-1.45281	0.372881
NRAS	-0.537258	-1.45121	0.0553837
ENDOD1	-0.536824	-1.45077	0.333929
ERVMER34-1	-0.53543	-1.44937	0.588252
SLC38A1	-0.53416	-1.4481	0.0794513
FUNDC2	-0.534034	-1.44797	0.495283
GNG10	-0.533561	-1.4475	0.26523
ABCC3	-0.533281	-1.44722	0.69963
BMS1	-0.531415	-1.44535	0.204439
SERP1	-0.53096	-1.44489	0.523188
TMEM109	-0.52989	-1.44382	0.197347
FKBP1A	-0.529565	-1.44349	0.0841792
NPIPA5	-0.527661	-1.44159	0.667531
FGFRL1	-0.521977	-1.43592	0.28081
AL512785.2	-0.521434	-1.43538	0.180896
ZDHHC18	-0.520493	-1.43445	0.0745414
EIF4EBP3	-0.519433	-1.43339	0.54735
PRKX	-0.519395	-1.43335	0.0927719
PNPLA2	-0.517311	-1.43128	0.188031
PFDN2	-0.517237	-1.43121	0.0122258
ARAF	-0.515591	-1.42958	0.211027
GUF1	-0.513842	-1.42785	0.00731536
CRYBG2	-0.513418	-1.42743	0.642763
AMPD3	-0.513399	-1.42741	0.646124
ARTN	-0.51197	-1.426	0.759652
SERPINE1	-0.511654	-1.42568	0.787427
HERPUD2	-0.5068	-1.42089	0.255465
ARPIN	-0.506621	-1.42072	0.0174641
AC117378.1	-0.505464	-1.41958	0.493679
TMEM187	-0.505329	-1.41945	0.0437919
SH3KBP1	-0.505235	-1.41935	0.137187
PPME1	-0.504219	-1.41836	0.0222385
CCNYL1	-0.503957	-1.4181	0.327419
IMPAD1	-0.503054	-1.41721	0.221022
CLDN7	-0.502366	-1.41653	0.626167
ID2	-0.502089	-1.41626	0.164659
CCL15-CCL14	-0.501034	-1.41523	0.601378
AP003108.2	-0.5007	-1.4149	0.336214
SLC35B2	-0.499221	-1.41345	0.338456
KLHL12	-0.499043	-1.41328	0.0148109
BTN3A2	-0.498537	-1.41278	0.433114
SNX4	-0.498475	-1.41272	0.188274
XPOT	-0.497444	-1.41171	0.38628
COMMD10	-0.497395	-1.41166	0.0125536
FBXO30	-0.493087	-1.40745	0.369223
S100P	-0.48761	-1.40212	0.926348
LLGL2	-0.487426	-1.40194	0.329803
SHMT1	-0.487278	-1.4018	0.00940673
KLHL21	-0.487267	-1.40179	0.342376
SMIM11B	-0.483065	-1.39771	0.408792
AKR1C1	-0.482441	-1.39711	0.896429
TRIM31	-0.480527	-1.39525	0.865034
SCNN1A	-0.480384	-1.39511	0.552094
MAN2B2	-0.479859	-1.39461	0.0796764
MROH6	-0.47801	-1.39282	0.10778
BMP2	-0.477738	-1.39256	0.769799
POLR2C	-0.477059	-1.3919	0.0618148
NECTIN1	-0.477047	-1.39189	0.0515728
ZNF488	-0.476779	-1.39163	0.175062
MEF2B	-0.476423	-1.39129	0.569452
CD44	-0.475059	-1.38997	0.373931
PUS1	-0.473233	-1.38822	0.0158551
CENPB	-0.472922	-1.38792	0.660202
SLC7A11	-0.472475	-1.38749	0.719513
FAM214B	-0.472059	-1.38709	0.0288306
ZMIZ2	-0.471449	-1.3865	0.178687
AP000295.1	-0.470798	-1.38588	0.43275
CABLES2	-0.470473	-1.38556	0.202627
TIMP4	-0.470055	-1.38516	0.684202
MAP2K3	-0.467911	-1.38311	0.462834
EIF3J	-0.466931	-1.38217	0.539548
DBNDD1	-0.46621	-1.38148	0.747105
CEACAM5	-0.466193	-1.38146	0.753308
PRR13	-0.463936	-1.3793	0.234981
MGAT2	-0.463121	-1.37852	0.0399356
TSPAN1	-0.463033	-1.37844	0.820289
MTMR11	-0.462197	-1.37764	0.0712576
AC068946.2	-0.462174	-1.37762	0.283254
PPARD	-0.460958	-1.37646	0.360546
CCDC107	-0.460235	-1.37577	0.204361
CA13	-0.458943	-1.37453	0.0368117
VASP	-0.458153	-1.37378	0.701145
LY75	-0.458108	-1.37374	0.67305
ZCCHC17	-0.456909	-1.3726	0.331904
PRICKLE3	-0.455896	-1.37163	0.186416
FKBP4	-0.454851	-1.37064	0.226895
YWHAH	-0.453928	-1.36976	0.321683
SFN	-0.453788	-1.36963	0.177816
DCAF6	-0.453786	-1.36963	0.0443094
BIRC3	-0.453738	-1.36958	0.255863
PARP14	-0.45369	-1.36954	0.165591
ELFN2	-0.453402	-1.36927	0.805023
TOX2	-0.452697	-1.3686	0.769899
DNAJA4	-0.451639	-1.36759	0.554881
MAP3K21	-0.450882	-1.36688	0.42065
PAWR	-0.450167	-1.3662	0.447185
OTUB2	-0.44986	-1.36591	0.714617
HOOK1	-0.44972	-1.36577	0.49447
SERPINI1	-0.449367	-1.36544	0.472763
ZDHHC9	-0.448323	-1.36445	0.683409
SLC11A2	-0.448064	-1.36421	0.23164
B4GALT7	-0.448016	-1.36416	0.0579691
COA8	-0.447966	-1.36412	0.219779
SLC1A5	-0.447378	-1.36356	0.711993
ATAD3B	-0.447338	-1.36352	0.0574532
IQCB1	-0.446016	-1.36227	0.329635
SNTB1	-0.445749	-1.36202	0.717538
VRK2	-0.445207	-1.36151	0.250439
SIPA1L3	-0.443565	-1.35996	0.463935
FASTKD2	-0.442714	-1.35916	0.0991079
RCC1	-0.4427	-1.35915	0.0756993
CLOCK	-0.442476	-1.35893	0.480369
ALG12	-0.442138	-1.35862	0.041264
ADM	-0.441416	-1.35794	0.489257
GDF15	-0.440739	-1.3573	0.75929
COL18A1	-0.440684	-1.35725	0.820227
GSKIP	-0.438633	-1.35532	0.170413
LAMB3	-0.438256	-1.35497	0.515481
NELFCD	-0.438018	-1.35474	0.421516
CYB561	-0.437133	-1.35391	0.138367
AMMECR1	-0.436225	-1.35306	0.426437
RANBP3	-0.43343	-1.35044	0.181908
KLHL18	-0.430796	-1.34798	0.262128
ALDH3A2	-0.430518	-1.34772	0.434755
ACTN4	-0.430019	-1.34725	0.326776
HNF4G	-0.429361	-1.34664	0.692319
DUSP18	-0.429303	-1.34658	0.194684
ATP11A	-0.428999	-1.3463	0.214248
ADAM9	-0.428969	-1.34627	0.0655152
DDX56	-0.428241	-1.34559	0.0957988
STEAP1	-0.427899	-1.34527	0.709715
RAP1GAP	-0.427891	-1.34527	0.525354
CEACAM1	-0.426645	-1.3441	0.713316
CAMKK1	-0.426063	-1.34356	0.225006
UEVLD	-0.425846	-1.34336	0.179014
STX19	-0.425357	-1.3429	0.497568
BAG2	-0.424942	-1.34252	0.0393717
ERAP1	-0.423847	-1.3415	0.027479
GSPT1	-0.423611	-1.34128	0.106408
RMDN3	-0.423571	-1.34124	0.0471582
ARNTL2	-0.423566	-1.34124	0.610029
PHGR1	-0.422706	-1.34044	0.851376
SAPCD1	-0.422366	-1.34012	0.605715
NUP54	-0.422361	-1.34012	0.215251
CHAC2	-0.420254	-1.33816	0.299255
TREX1	-0.419909	-1.33784	0.343777
AL627230.1	-0.418471	-1.33651	0.508492
TFRC	-0.41843	-1.33647	0.472172
ANLN	-0.418184	-1.33624	0.165124
SERPINB9	-0.417939	-1.33602	0.799463
ARSL	-0.417715	-1.33581	0.773451
MSX1	-0.416893	-1.33505	0.877638
BTG2	-0.416861	-1.33502	0.827114
E2F4	-0.416751	-1.33492	0.0616558
SH2B3	-0.415884	-1.33412	0.714853
AMBP	-0.415003	-1.3333	0.652456
UBE2G2	-0.413885	-1.33227	0.551915
CLDN23	-0.412856	-1.33132	0.441352
RNF141	-0.411218	-1.32981	0.63476
PPP2CB	-0.410687	-1.32932	0.325763
MYBBP1A	-0.410396	-1.32905	0.276041
CEBPA	-0.410351	-1.32901	0.210695
SLC38A5	-0.409968	-1.32866	0.266357
CNDP2	-0.409878	-1.32857	0.0238036
MEA1	-0.40926	-1.328	0.180325
SH3TC2	-0.409064	-1.32782	0.0165156
REEP4	-0.408985	-1.32775	0.222217
TRIM16	-0.408977	-1.32774	0.672443
OR51I2	-0.408755	-1.32754	0.885316
PKN2	-0.40838	-1.32719	0.0585582
MPP3	-0.408085	-1.32692	0.112981
PYCR2	-0.407842	-1.3267	0.0246449
TMEM11	-0.407783	-1.32665	0.0430299
CEACAM6	-0.404918	-1.32401	0.869892
ACSM3	-0.404515	-1.32364	0.636163
FAM86C1	-0.404082	-1.32325	0.0151936
C2orf69	-0.402065	-1.3214	0.324321
SLC29A3	-0.401409	-1.3208	0.36652
RELL1	-0.400873	-1.32031	0.157064
ERAP2	-0.399931	-1.31945	0.620262
RIN2	-0.399389	-1.31895	0.804708
PIM1	-0.398709	-1.31833	0.320326
CENPV	-0.398647	-1.31827	0.228254
EPHX1	-0.398141	-1.31781	0.635347
PDE12	-0.398055	-1.31773	0.616684
LGALS4	-0.397229	-1.31698	0.925645
TRIM65	-0.396345	-1.31617	0.556904
PDCD4	-0.396165	-1.316	0.444895
RPL35	-0.395322	-1.31524	0.349713
CRABP2	-0.395276	-1.31519	0.642488
CD46	-0.395048	-1.31499	0.678696
UFSP1	-0.394796	-1.31476	0.174005
TRIM69	-0.394159	-1.31418	0.218477
WDR44	-0.393486	-1.31356	0.0329185
GSR	-0.392277	-1.31246	0.038979
EHD4	-0.392103	-1.3123	0.391955
RIOX2	-0.389113	-1.30959	0.0518409
STING1	-0.387612	-1.30823	0.614963
REXO2	-0.387589	-1.30821	0.584379
PFN2	-0.387361	-1.308	0.522337
PRAP1	-0.385955	-1.30672	0.688539
PUM3	-0.385767	-1.30655	0.262517
HSD11B2	-0.38561	-1.30641	0.125217
ASNS	-0.385465	-1.30628	0.54915
GPR63	-0.385059	-1.30591	0.774958
RAB6A	-0.384796	-1.30568	0.477662
CYBRD1	-0.38444	-1.30535	0.787712
SLC29A2	-0.384161	-1.3051	0.376853
VSIG10	-0.383832	-1.3048	0.203847
LAD1	-0.382696	-1.30378	0.790524
ABHD4	-0.382271	-1.30339	0.44383
HMG20A	-0.380722	-1.30199	0.0282027
CELF1	-0.379965	-1.30131	0.201906
TFAP2E	-0.379373	-1.30078	0.716774
SNX18	-0.378475	-1.29997	0.32153
C6orf223	-0.377978	-1.29952	0.577861
NKX3-1	-0.377968	-1.29951	0.683281
MLLT6	-0.37702	-1.29866	0.724727
PDE4A	-0.376104	-1.29783	0.825425
METTL1	-0.375439	-1.29723	0.179682
ANKS4B	-0.375409	-1.29721	0.730497
FUT2	-0.37387	-1.29582	0.63249
CTSL	-0.373809	-1.29577	0.718321
SORD	-0.37334	-1.29535	0.420827
KRT23	-0.373321	-1.29533	0.775093
MTERF3	-0.373025	-1.29507	0.61451
UGP2	-0.37296	-1.29501	0.623232
ELOVL1	-0.371552	-1.29374	0.663346
CLDN2	-0.371505	-1.2937	0.907672
NME3	-0.371379	-1.29359	0.645099
TSR1	-0.371198	-1.29343	0.428048
ATP8B3	-0.370755	-1.29303	0.758779
BLVRB	-0.370296	-1.29262	0.0586903
SLC30A1	-0.370218	-1.29255	0.282475
EHHADH	-0.369968	-1.29232	0.333769
RPL29	-0.369832	-1.2922	0.0686003
UPK3B	-0.369779	-1.29215	0.705397
NDUFAF6	-0.369653	-1.29204	0.0208848
LRP8	-0.369446	-1.29186	0.580926
SLC6A6	-0.36895	-1.29141	0.125361
XPNPEP3	-0.367829	-1.29041	0.614108
JUND	-0.366814	-1.2895	0.616273
ASS1	-0.365908	-1.28869	0.76075
VWA7	-0.365685	-1.28849	0.580739
TSKU	-0.36486	-1.28776	0.613651
ONECUT3	-0.364782	-1.28769	0.798371
ANXA4	-0.36464	-1.28756	0.725248
ZDHHC16	-0.363993	-1.28698	0.200476
CYP1A1	-0.362555	-1.2857	0.375026
RHBDD3	-0.362238	-1.28542	0.301629
OBI1	-0.361867	-1.28509	0.153137
SPDYE3	-0.361458	-1.28472	0.365535
ETS2	-0.361348	-1.28463	0.735711
SCARA3	-0.361302	-1.28458	0.824708
RAD1	-0.361219	-1.28451	0.400813
COLGALT1	-0.360952	-1.28427	0.208956
STEAP3	-0.360445	-1.28382	0.567995
RNF43	-0.360205	-1.28361	0.849972
BSPRY	-0.36015	-1.28356	0.766758
CAV1	-0.360134	-1.28355	0.820647
ATP5MF-PTCD1	-0.360051	-1.28347	0.428245
DNAJC25-GNG10	-0.359968	-1.2834	0.395318
PAQR5	-0.359578	-1.28305	0.742613
TXNL4A	-0.359281	-1.28279	0.454032
C1orf198	-0.359045	-1.28258	0.397537
IKBKE	-0.358507	-1.2821	0.475163
MYRFL	-0.358404	-1.28201	0.842696
GPX2	-0.358128	-1.28176	0.943341
PPFIBP2	-0.357845	-1.28151	0.814911
L3HYPDH	-0.357841	-1.28151	0.529124
MTHFD1	-0.357606	-1.2813	0.348584
UNC13A	-0.357339	-1.28106	0.850482
FGF9	-0.356135	-1.27999	0.700247
PUS7	-0.355851	-1.27974	0.0610722
CASP4	-0.355659	-1.27957	0.69188
DHRS3	-0.355637	-1.27955	0.315606
SPSB1	-0.355604	-1.27952	0.0209568
DEPP1	-0.354615	-1.27864	0.536826
THNSL1	-0.354324	-1.27839	0.239825
AC105052.3	-0.353906	-1.27802	0.569319
ARL6IP5	-0.353705	-1.27784	0.475666
NBN	-0.352817	-1.27705	0.147444
KHDC1L	-0.352331	-1.27662	0.779291
ABCC4	-0.351286	-1.2757	0.367597
PIK3C2A	-0.350856	-1.27532	0.686591
SSH1	-0.350819	-1.27528	0.777771
SDCBP2	-0.350299	-1.27483	0.885398
NDRG1	-0.349469	-1.27409	0.607401
PRELID2	-0.348869	-1.27356	0.311861
KRTAP2-3	-0.348221	-1.27299	0.900437
HSD17B8	-0.347492	-1.27235	0.138353
RPL12	-0.347318	-1.27219	0.221557
PKP4	-0.347298	-1.27218	0.617353
RARA	-0.34656	-1.27153	0.220548
STK25	-0.346011	-1.27104	0.0228998
FBXL14	-0.345424	-1.27052	0.10645
TMPRSS4	-0.344817	-1.26999	0.851665
NAT10	-0.344355	-1.26958	0.0932534
HSPA1B	-0.343181	-1.26855	0.163553
HSPA1A	-0.343132	-1.26851	0.903546
BTN3A1	-0.342641	-1.26808	0.513979
DERA	-0.341712	-1.26726	0.211238
SNX12	-0.341631	-1.26719	0.676901
NAV3	-0.341486	-1.26706	0.751118
KTN1	-0.341182	-1.26679	0.305271
CDHR5	-0.340552	-1.26624	0.584454
LARP1B	-0.340354	-1.26607	0.249
MCM5	-0.339998	-1.26576	0.46503
ACER2	-0.339063	-1.26494	0.591182
GCFC2	-0.338914	-1.2648	0.0308602
BRCC3	-0.338777	-1.26468	0.352732
AGPAT3	-0.338777	-1.26468	0.278546
SULT1A3	-0.338743	-1.26465	0.483046
MINDY2	-0.338404	-1.26436	0.11438
LITAF	-0.338178	-1.26416	0.058128
NFE2L1	-0.336474	-1.26267	0.251736
ARHGEF12	-0.335421	-1.26175	0.12603
OCLN	-0.335342	-1.26168	0.550021
THAP4	-0.333963	-1.26047	0.053449
NIBAN2	-0.333823	-1.26035	0.633208
RNF114	-0.333689	-1.26023	0.137239
GASK1B	-0.333514	-1.26008	0.836778
CLDN3	-0.333444	-1.26002	0.886159
TRIM47	-0.332111	-1.25885	0.666987
MRS2	-0.332094	-1.25884	0.0486937
PWP1	-0.331722	-1.25851	0.159771
CDC42EP1	-0.331584	-1.25839	0.773731
DCBLD1	-0.330917	-1.25781	0.390226
ALDH18A1	-0.328658	-1.25584	0.447298
AGAP1	-0.328047	-1.25531	0.322702
PTPRF	-0.327981	-1.25526	0.314402
CYP27B1	-0.327779	-1.25508	0.56216
MBD2	-0.327762	-1.25507	0.0662031
AQP5	-0.327356	-1.25471	0.866085
OGT	-0.32719	-1.25457	0.0358753
DPEP1	-0.326965	-1.25437	0.640087
EIF5A2	-0.326822	-1.25425	0.606507
UMAD1	-0.326381	-1.25386	0.0378144
KPNB1	-0.324512	-1.25224	0.0422479
RAB5IF	-0.324237	-1.252	0.733553
TPGS2	-0.323534	-1.25139	0.0325893
LGALS3BP	-0.323261	-1.25116	0.25831
PCK2	-0.322745	-1.25071	0.281377
OSBPL5	-0.322462	-1.25046	0.167169
AIF1L	-0.321671	-1.24978	0.831077
POF1B	-0.32135	-1.2495	0.92377
AC012184.2	-0.32093	-1.24914	0.471008
ABCG2	-0.320744	-1.24897	0.891203
MCTS2P	-0.320622	-1.24887	0.547253
GCLC	-0.320445	-1.24872	0.722657
BCAP31	-0.319498	-1.2479	0.698886
NINJ1	-0.319449	-1.24785	0.402222
UGDH	-0.318046	-1.24664	0.862556
NAA15	-0.317999	-1.2466	0.0404182
PRRC1	-0.31777	-1.2464	0.164419
ZDHHC8	-0.317721	-1.24636	0.0573817
RAB8B	-0.317606	-1.24626	0.483286
CYP51A1	-0.316761	-1.24553	0.650964
C6orf120	-0.31663	-1.24542	0.140604
CDC42EP5	-0.31644	-1.24525	0.668751
TMEM14A	-0.315662	-1.24458	0.168234
MYC	-0.315547	-1.24448	0.357855
ACTR5	-0.315478	-1.24442	0.160289
SLC6A17	-0.315058	-1.24406	0.793389
DDIT4	-0.314448	-1.24354	0.778877
AKR1B1	-0.31378	-1.24296	0.844779
LAMTOR5	-0.313594	-1.2428	0.244028
SIAH2	-0.313566	-1.24278	0.507057
ELL3	-0.313505	-1.24272	0.696866
RAET1L	-0.312704	-1.24203	0.583772
RNF223	-0.311725	-1.24119	0.0960067
SOCS1	-0.311583	-1.24107	0.708261
SLC35A3	-0.311536	-1.24103	0.0902751
XPO4	-0.31015	-1.23984	0.247464
TANGO2	-0.309175	-1.239	0.778118
ACTL10	-0.30847	-1.23839	0.389932
GALNT6	-0.308272	-1.23822	0.414266
NKX1-2	-0.307616	-1.23766	0.772984
ASMTL	-0.306821	-1.23698	0.0286008
SNX13	-0.305041	-1.23545	0.362446
HOXA10	-0.304509	-1.235	0.684786
HSPA14_2	-0.303468	-1.23411	0.444419
TEAD4	-0.303076	-1.23377	0.221117
RALBP1	-0.303067	-1.23376	0.591424
AC010522.1	-0.302466	-1.23325	0.257861
AL669918.1	-0.302441	-1.23323	0.7519
INTS14	-0.302028	-1.23288	0.0390729
TGFBRAP1	-0.301994	-1.23285	0.229713
EIF4G2	-0.301671	-1.23257	0.488401
RHBDL1	-0.301436	-1.23237	0.718728
ATG16L1	-0.300981	-1.23198	0.0685606
CKMT1B	-0.300845	-1.23187	0.638047
H2AC18	-0.300321	-1.23142	0.426439
NAA10	-0.300247	-1.23135	0.588384
MTCP1	-0.298409	-1.22979	0.0896675
SLC1A3	-0.298303	-1.2297	0.901206
KLHL11	-0.297539	-1.22905	0.112964
CXCL2	-0.296781	-1.2284	0.408487
EHF	-0.29558	-1.22738	0.840704
CRYBG1	-0.295189	-1.22705	0.802449
PLD6	-0.295145	-1.22701	0.792825
PRKAA1	-0.295048	-1.22693	0.655347
H2BC3	-0.295005	-1.22689	0.731719
STX10	-0.294766	-1.22669	0.596918
SNX17	-0.294551	-1.2265	0.11298
STEAP2	-0.294245	-1.22624	0.696969
THBS1	-0.294241	-1.22624	0.670697
NAPA	-0.293579	-1.22568	0.728408
EIF4EBP1	-0.293172	-1.22533	0.355752
TJP3	-0.292465	-1.22473	0.583537
MGST1	-0.292409	-1.22468	0.743012
C11orf58	-0.292294	-1.22459	0.350011
MID1IP1	-0.291965	-1.22431	0.706402
AKR7A3	-0.291784	-1.22415	0.823979
EEF2KMT	-0.291723	-1.2241	0.605487
TMSB4X	-0.291364	-1.2238	0.73095
HOXC5	-0.290496	-1.22306	0.548394
SHLD2	-0.290243	-1.22285	0.137184
TXNRD1	-0.289787	-1.22246	0.567144
ARFGEF2	-0.289627	-1.22232	0.52516
UBL4A	-0.289616	-1.22231	0.636045
MOCS2	-0.289203	-1.22197	0.366305
C11orf54	-0.28853	-1.22139	0.647204
SDHD	-0.288155	-1.22108	0.470297
RDH11	-0.287924	-1.22088	0.0529964
MCRIP2	-0.286791	-1.21992	0.479752
MYO19	-0.286645	-1.2198	0.564087
TIAF1	-0.286642	-1.2198	0.335234
IQANK1	-0.286294	-1.2195	0.751484
KRT80	-0.285872	-1.21915	0.637141
PAQR4	-0.28547	-1.21881	0.0620445
RPL32	-0.28441	-1.21791	0.113095
STAT6	-0.282854	-1.2166	0.415746
HNRNPF	-0.282733	-1.2165	0.35047
RAB4A	-0.282425	-1.21624	0.264203
MLXIPL	-0.281725	-1.21565	0.83332
SLC9B2	-0.281429	-1.2154	0.66915
TMEM243	-0.281311	-1.2153	0.757516
RETSAT	-0.280953	-1.215	0.580681
ZBTB7B	-0.280804	-1.21487	0.322869
SUN3	-0.279824	-1.21405	0.743328
PLAAT2	-0.278134	-1.21263	0.768216
HOXA1	-0.277584	-1.21216	0.257914
ZNF469	-0.276975	-1.21165	0.823882
EMP2	-0.276608	-1.21134	0.120244
PEX10	-0.276443	-1.2112	0.168012
CISD3	-0.275886	-1.21074	0.777567
CCNY	-0.274681	-1.20973	0.233902
TANK	-0.274528	-1.2096	0.295305
FOSL1	-0.274486	-1.20956	0.739709
CUL4A	-0.274305	-1.20941	0.675769
GPBP1L1	-0.274188	-1.20931	0.158379
SELENOT	-0.273881	-1.20906	0.55842
C1orf116	-0.273703	-1.20891	0.903391
AC008870.1	-0.273647	-1.20886	0.805079
DNPEP	-0.273626	-1.20884	0.62952
ABLIM3	-0.273159	-1.20845	0.780422
AATK	-0.272526	-1.20792	0.648022
KCNK5	-0.27229	-1.20772	0.484008
ZDHHC2	-0.272022	-1.2075	0.199983
KLHL23	-0.272019	-1.2075	0.622087
GALM	-0.271957	-1.20744	0.71821
NCBP1	-0.271754	-1.20727	0.183605
ARL14EP	-0.271618	-1.20716	0.237174
IQCN	-0.271542	-1.2071	0.759006
YIPF6	-0.271507	-1.20707	0.42537
ELOVL7	-0.271087	-1.20672	0.405159
SGK2	-0.271032	-1.20667	0.893638
UBR3	-0.27017	-1.20595	0.314676
VPS25	-0.270141	-1.20593	0.239898
AGA	-0.269435	-1.20534	0.640767
ALDH3A1	-0.26866	-1.20469	0.911578
L2HGDH	-0.26781	-1.20398	0.403844
PRMT3	-0.26751	-1.20373	0.509398
ANAPC16	-0.267048	-1.20334	0.128475
GRIN2D	-0.266949	-1.20326	0.534766
MRPL30	-0.266906	-1.20322	0.658083
TPM3	-0.266824	-1.20316	0.612343
TOMM40	-0.266745	-1.20309	0.301923
FAM166C	-0.266548	-1.20293	0.270508
NBEAL2	-0.266533	-1.20291	0.31094
PRR7	-0.26652	-1.2029	0.0597365
FZD7	-0.266492	-1.20288	0.0778397
RTN3	-0.266318	-1.20273	0.688754
CHAC1	-0.266016	-1.20248	0.685139
MUC13	-0.265864	-1.20236	0.868561
PTPN11	-0.265545	-1.20209	0.2602
THEM6	-0.265309	-1.20189	0.741441
MGST2	-0.264942	-1.20159	0.809137
AKAP10	-0.264446	-1.20117	0.443209
ALG1	-0.264397	-1.20113	0.157618
DPH2	-0.264341	-1.20109	0.210862
FAM207A	-0.264253	-1.20101	0.636488
PSMD14	-0.26418	-1.20095	0.107995
AC008397.1	-0.263656	-1.20052	0.886375
CGN	-0.263544	-1.20042	0.781503
RNF103	-0.263108	-1.20006	0.714899
DNAJC13	-0.262707	-1.19973	0.604753
EXTL3	-0.262595	-1.19963	0.663991
SPRYD3	-0.262163	-1.19928	0.0613708
MT2A	-0.262064	-1.19919	0.930913
VSIG2	-0.261905	-1.19906	0.913393
DENND10	-0.261798	-1.19897	0.332911
IGFBP2	-0.261498	-1.19872	0.886495
MEPCE	-0.26146	-1.19869	0.255718
REPIN1	-0.261316	-1.19857	0.662984
TNFAIP1	-0.26059	-1.19797	0.208564
KCTD6	-0.26044	-1.19784	0.684385
NME4	-0.260079	-1.19754	0.850056
TNFAIP2	-0.259939	-1.19743	0.906033
ATP8B1	-0.259817	-1.19733	0.82885
CLCF1	-0.259407	-1.19699	0.724422
RPS16	-0.258888	-1.19656	0.62495
IDH3A	-0.258828	-1.19651	0.0736358
SHISA5	-0.258332	-1.1961	0.556238
C4orf19	-0.258302	-1.19607	0.91536
TOB1	-0.257713	-1.19558	0.380365
CSE1L	-0.25769	-1.19556	0.623913
CNOT10	-0.257248	-1.1952	0.532873
PMVK	-0.257034	-1.19502	0.0563183
MKX	-0.256872	-1.19488	0.883878
SURF4	-0.256312	-1.19442	0.681739
SERINC5	-0.256242	-1.19436	0.809506
GNB1	-0.255992	-1.19416	0.367755
SEMA3B	-0.255824	-1.19402	0.652446
MCEE	-0.255794	-1.19399	0.346295
FADS3	-0.255071	-1.19339	0.729431
AGMAT	-0.25462	-1.19302	0.902365
PTGES2	-0.254399	-1.19284	0.127932
PTPA	-0.254323	-1.19278	0.205952
ATP6V1G1	-0.254202	-1.19268	0.102524
TSN	-0.253838	-1.19238	0.0691674
GABPB2	-0.252527	-1.19129	0.486273
APPL2	-0.252475	-1.19125	0.378563
SPINK1	-0.251929	-1.1908	0.943156
IFIT1	-0.251801	-1.19069	0.679838
BX470111.1	-0.251768	-1.19067	0.647769
PI3	-0.251755	-1.19065	0.925842
CMTM7	-0.251512	-1.19045	0.583121
TKT	-0.251497	-1.19044	0.312516
ENTR1	-0.251478	-1.19043	0.065952
API5	-0.251441	-1.1904	0.372368
TAP2	-0.251195	-1.19019	0.815077
BZW2	-0.251161	-1.19016	0.694231
CYSTM1	-0.25059	-1.18969	0.813929
PTRHD1	-0.249898	-1.18912	0.622593
MRPL4	-0.249868	-1.1891	0.262575
EID3	-0.249832	-1.18907	0.587106
SNAP29	-0.249689	-1.18895	0.362182
RBM3	-0.249668	-1.18893	0.271587
RFFL	-0.249475	-1.18877	0.739429
ACOT13	-0.249306	-1.18864	0.0548599
SH3BP5	-0.249157	-1.18851	0.854962
TCFL5	-0.249103	-1.18847	0.430454
ABHD14B	-0.248813	-1.18823	0.731321
ATF4	-0.248761	-1.18819	0.265744
CSNK1G2	-0.248459	-1.18794	0.446949
TESK1	-0.248228	-1.18775	0.269677
PNPO	-0.24791	-1.18749	0.600281
MOCOS	-0.24731	-1.18699	0.201852
IMPDH2	-0.247087	-1.18681	0.737392
SYT7	-0.246957	-1.1867	0.741387
BPHL	-0.246403	-1.18625	0.505797
BCL2L2-PABPN1	-0.246334	-1.18619	0.646672
MPZL2	-0.245995	-1.18591	0.853656
NFIX	-0.24571	-1.18568	0.424131
ALKBH2	-0.245534	-1.18553	0.365596
LIPE	-0.245244	-1.18529	0.234077
TINAG	-0.245106	-1.18518	0.786913
NQO2	-0.244802	-1.18493	0.451187
RAB19	-0.244677	-1.18483	0.589275
HES1	-0.244612	-1.18477	0.776659
ALDH5A1	-0.2444	-1.1846	0.638697
NMRK1	-0.244362	-1.18457	0.663675
NAGS	-0.244177	-1.18442	0.722381
TRIM7	-0.244092	-1.18435	0.776494
STX2	-0.243527	-1.18388	0.842142
KLK6	-0.243474	-1.18384	0.843808
HMG20B	-0.243059	-1.1835	0.569257
USP25	-0.243027	-1.18347	0.114131
SFTA2	-0.24258	-1.18311	0.892595
SLC49A4	-0.242465	-1.18301	0.0527001
FRAS1	-0.242297	-1.18287	0.297563
MDFIC	-0.242143	-1.18275	0.786897
RAB12	-0.241438	-1.18217	0.404808
RHOBTB1	-0.241431	-1.18216	0.0715234
NGLY1	-0.240857	-1.18169	0.25372
ZSCAN32	-0.240659	-1.18153	0.534178
MRGBP	-0.240548	-1.18144	0.40058
KARS1	-0.239888	-1.1809	0.46034
BCL7B	-0.239555	-1.18063	0.653451
TXLNG	-0.239085	-1.18024	0.71966
MRPS35	-0.238944	-1.18013	0.711484
LDLRAD3	-0.238691	-1.17992	0.839114
BPNT1	-0.237905	-1.17928	0.566471
VAV1	-0.23754	-1.17898	0.856336
PHRF1	-0.237386	-1.17885	0.411968
ABHD15	-0.237253	-1.17875	0.49718
NOL3	-0.23623	-1.17791	0.320183
RNF38	-0.236169	-1.17786	0.395196
GOLGA4	-0.23585	-1.1776	0.296584
C6orf132	-0.235832	-1.17759	0.848994
ZWILCH	-0.235681	-1.17746	0.688165
COPS4	-0.235165	-1.17704	0.359945
NUMBL	-0.235149	-1.17703	0.719309
SH3RF1	-0.235081	-1.17697	0.78963
VSIG10L	-0.234156	-1.17622	0.514831
CPNE7	-0.233563	-1.17574	0.93444
PALD1	-0.233525	-1.1757	0.860947
PIP5K1A	-0.2335	-1.17568	0.590808
FP565260.3	-0.233434	-1.17563	0.820168
UBTD1	-0.233101	-1.17536	0.2626
RAB33B	-0.232959	-1.17524	0.11392
EPB41L5	-0.23258	-1.17493	0.580765
XPO5	-0.23238	-1.17477	0.167757
C7orf50	-0.231593	-1.17413	0.699841
PPP1R12C	-0.231458	-1.17402	0.916367
TBL2	-0.231326	-1.17391	0.280352
TMED8	-0.230702	-1.17341	0.803912
SMIM6	-0.230132	-1.17294	0.473452
ELK4	-0.230067	-1.17289	0.537
ARPP19	-0.229914	-1.17276	0.373405
DNAJB4	-0.229802	-1.17267	0.169632
KRT20	-0.229408	-1.17235	0.952805
ARHGEF40	-0.229285	-1.17225	0.340827
GCLM	-0.229163	-1.17215	0.616861
NLE1	-0.228997	-1.17202	0.622048
AACS	-0.228767	-1.17183	0.75972
NIT2	-0.228657	-1.17174	0.395367
AARS1	-0.228197	-1.17137	0.184534
ZNF766	-0.227424	-1.17074	0.492417
PPP2R5A	-0.226992	-1.17039	0.683142
RRAS	-0.226596	-1.17007	0.46859
TCIRG1	-0.226514	-1.17	0.655724
GNB1L	-0.226407	-1.16992	0.849945
ANAPC1	-0.226267	-1.1698	0.0622157
DEF6	-0.226181	-1.16973	0.915842
VAC14	-0.226002	-1.16959	0.448221
AGFG2	-0.225386	-1.16909	0.49604
TAF4B	-0.225323	-1.16904	0.693673
LETM1	-0.225282	-1.16901	0.353492
CBX7	-0.225258	-1.16899	0.56476
OPLAH	-0.225243	-1.16897	0.894854
HSPB1	-0.22477	-1.16859	0.846448
GAPDH	-0.224733	-1.16856	0.196902
OR51I1	-0.224696	-1.16853	0.935396
ARPC1B	-0.224476	-1.16835	0.556004
MIF4GD	-0.223493	-1.16756	0.207381
QTRT2	-0.223399	-1.16748	0.203727
APOL2	-0.223291	-1.16739	0.117141
NUP98	-0.223169	-1.1673	0.475866
CEP250	-0.222534	-1.16678	0.566573
C16orf70	-0.222534	-1.16678	0.462223
ATP5MC1	-0.222393	-1.16667	0.336612
CANT1	-0.222325	-1.16661	0.392762
SPOPL	-0.220854	-1.16542	0.491132
DBP	-0.220457	-1.1651	0.745325
PSAT1	-0.220413	-1.16507	0.68403
NPIPB12	-0.220269	-1.16495	0.73231
ST6GALNAC4	-0.219829	-1.1646	0.663072
MOCS1	-0.219817	-1.16459	0.849327
SNX3	-0.219784	-1.16456	0.328945
IRX2	-0.219749	-1.16453	0.913227
APOBEC3F	-0.219733	-1.16452	0.872755
ESRRA	-0.219621	-1.16443	0.760603
LMTK3	-0.21924	-1.16412	0.653875
TST	-0.219155	-1.16405	0.799705
MCM3	-0.21903	-1.16395	0.065478
GRHL2	-0.218982	-1.16391	0.909162
HPGD	-0.218309	-1.16337	0.938213
VEZT	-0.217883	-1.16303	0.53737
CIP2A	-0.217764	-1.16293	0.229102
GJB4	-0.217655	-1.16284	0.376918
ITGB1BP1	-0.217382	-1.16262	0.571591
FAM160A1	-0.217326	-1.16258	0.473921
MAFG	-0.217268	-1.16253	0.170469
UBE2H	-0.216981	-1.1623	0.45998
WIPF2	-0.21678	-1.16214	0.337398
CORO6	-0.216252	-1.16171	0.865332
PHC3	-0.216045	-1.16154	0.422643
RNF220	-0.216035	-1.16154	0.56619
CDC37L1	-0.215664	-1.16124	0.513702
SLC7A6	-0.215621	-1.1612	0.170287
ARMC4	-0.215544	-1.16114	0.812974
JADE1	-0.215426	-1.16105	0.322641
EVA1C	-0.215154	-1.16083	0.686757
EEF1AKMT4	-0.214743	-1.1605	0.661311
SLC12A7	-0.214281	-1.16013	0.637619
FOXO3	-0.214169	-1.16004	0.551658
KLK7	-0.21388	-1.1598	0.879208
ABCA2	-0.213847	-1.15978	0.753107
MMP15	-0.213623	-1.1596	0.595334
MTOR	-0.212983	-1.15908	0.374847
NOLC1	-0.212959	-1.15906	0.650222
UNC93B1	-0.21265	-1.15881	0.220437
B3GAT3	-0.212526	-1.15872	0.151792
XBP1	-0.212179	-1.15844	0.878272
MIER3	-0.21178	-1.15812	0.0677492
GEMIN5	-0.211298	-1.15773	0.653861
MYD88	-0.211123	-1.15759	0.534478
SLC6A9	-0.211098	-1.15757	0.456298
CTTN	-0.210923	-1.15743	0.729907
RNF125	-0.210748	-1.15729	0.781015
POLR3D	-0.210489	-1.15708	0.731547
HR	-0.210319	-1.15694	0.634246
SIX4	-0.209682	-1.15643	0.836465
TGDS	-0.209659	-1.15641	0.366741
NUDT3	-0.209407	-1.15621	0.27362
BTBD2	-0.208877	-1.15579	0.751747
INTS6	-0.208537	-1.15552	0.418384
FLVCR1	-0.208491	-1.15548	0.292058
TMA16	-0.208354	-1.15537	0.727995
MRPS10	-0.208303	-1.15533	0.279496
RUFY1	-0.208217	-1.15526	0.586507
UBE3B	-0.20811	-1.15517	0.127067
DPP4	-0.207848	-1.15496	0.909117
RNF6	-0.207033	-1.15431	0.506503
SMIM19	-0.206466	-1.15386	0.310501
ARHGDIB	-0.20594	-1.15344	0.87715
ZIC5	-0.205243	-1.15288	0.823226
ENDOG	-0.204748	-1.15248	0.376233
SP140L	-0.204132	-1.15199	0.846318
RAB11FIP5	-0.203865	-1.15178	0.548123
SNX8	-0.203676	-1.15163	0.639871
ATP6V0E1	-0.203272	-1.15131	0.722726
FAM3A	-0.202755	-1.15089	0.533869
NDE1	-0.202536	-1.15072	0.660334
DDX31	-0.202511	-1.1507	0.2238
FGD3	-0.202288	-1.15052	0.345359
AC009133.6	-0.202079	-1.15036	0.702283
ENTPD5	-0.201964	-1.15026	0.490787
ARHGEF10L	-0.201421	-1.14983	0.699731
ZHX1-C8orf76	-0.201325	-1.14975	0.677653
FAM20C	-0.20119	-1.14965	0.887101
ZNF692	-0.200546	-1.14913	0.578505
VPS45	-0.200265	-1.14891	0.164312
MSH5	-0.200251	-1.1489	0.811215
EXPH5	-0.199375	-1.1482	0.771125
ZIC2	-0.199065	-1.14795	0.817343
TFAP4	-0.199032	-1.14793	0.464756
H3C3	-0.198876	-1.1478	0.94563
ARMCX5	-0.198835	-1.14777	0.340845
TRIB3	-0.198704	-1.14767	0.873543
MGRN1	-0.197728	-1.14689	0.749449
LOXL4	-0.197582	-1.14677	0.798165
CHMP4A	-0.197467	-1.14668	0.583323
ZFP64	-0.197167	-1.14645	0.312978
ZC3H12A	-0.196924	-1.14625	0.779263
TBC1D30	-0.196868	-1.14621	0.268862
LYZ	-0.19657	-1.14597	0.97159
CENPS	-0.196242	-1.14571	0.483606
ZNF280C	-0.195188	-1.14487	0.695609
CAD	-0.194875	-1.14463	0.717732
HSD17B2	-0.194583	-1.14439	0.829655
IKBKB	-0.194545	-1.14436	0.480834
EDEM1	-0.194507	-1.14433	0.734027
JMY	-0.194141	-1.14404	0.105147
PHF20	-0.194123	-1.14403	0.336366
UGT1A8	-0.194083	-1.144	0.950072
MTMR1	-0.193902	-1.14385	0.416557
DPP9	-0.193572	-1.14359	0.551969
ZP3	-0.193548	-1.14357	0.223148
RPGRIP1L	-0.193308	-1.14338	0.381005
SFXN5	-0.193299	-1.14338	0.84103
CDC6	-0.193271	-1.14335	0.14079
ALDH1A3	-0.193188	-1.14329	0.945524
SUPT16H	-0.192978	-1.14312	0.783445
PLAUR	-0.192601	-1.14282	0.546183
USP31	-0.191783	-1.14217	0.694433
SLC39A3	-0.191698	-1.14211	0.673657
PTP4A1	-0.191589	-1.14202	0.851045
MYH14	-0.191352	-1.14183	0.891841
TTC39C	-0.191282	-1.14178	0.778321
MKKS	-0.191241	-1.14175	0.616993
BHLHE41	-0.191083	-1.14162	0.910186
TCF3	-0.190978	-1.14154	0.405825
CPLX1	-0.190877	-1.14146	0.75078
PVR	-0.190731	-1.14134	0.80049
PAPOLA	-0.190357	-1.14105	0.627261
KRT19	-0.190281	-1.14099	0.448954
TNFRSF10A	-0.190181	-1.14091	0.72483
NEBL	-0.189963	-1.14073	0.799701
GPR135	-0.18983	-1.14063	0.830152
DDX59	-0.189668	-1.1405	0.458168
TRIM56	-0.189413	-1.1403	0.429586
SATB2	-0.189305	-1.14021	0.869932
CCDC85B	-0.188926	-1.13991	0.703218
SHC1	-0.188818	-1.13983	0.590872
GPR39	-0.188714	-1.13975	0.580763
ARHGEF38	-0.188606	-1.13966	0.84923
MPV17L2	-0.188446	-1.13954	0.143662
TMEM53	-0.188389	-1.13949	0.111569
ZNF57	-0.188106	-1.13927	0.401475
GAS2L3	-0.187958	-1.13915	0.127782
MARCKS	-0.187841	-1.13906	0.804257
SYTL3	-0.187264	-1.1386	0.943795
ACADSB	-0.187227	-1.13857	0.875905
IL18	-0.18722	-1.13857	0.900044
FAM114A1	-0.187162	-1.13852	0.83688
HOXB6	-0.187096	-1.13847	0.769491
FAM83D	-0.186538	-1.13803	0.263849
DTX3L	-0.186106	-1.13769	0.622452
S100A6	-0.185343	-1.13709	0.776617
TNRC6A	-0.18524	-1.13701	0.714828
SP6	-0.185166	-1.13695	0.759103
LOXL2	-0.185045	-1.13685	0.866725
ZXDB	-0.18491	-1.13675	0.895174
RAPGEFL1	-0.18474	-1.13661	0.796857
RAB5B	-0.184616	-1.13651	0.731496
SNUPN	-0.184549	-1.13646	0.429638
MTMR6	-0.184457	-1.13639	0.478301
GJB3	-0.184089	-1.1361	0.870842
OAF	-0.184031	-1.13605	0.419995
CRACR2B	-0.183165	-1.13537	0.873409
LAMP2	-0.183151	-1.13536	0.708304
ZNF296	-0.183087	-1.13531	0.748366
NDUFA4	-0.182624	-1.13495	0.772739
MUC20	-0.182569	-1.1349	0.827424
TXN	-0.182276	-1.13467	0.840066
HERC6	-0.181808	-1.1343	0.700237
CYB5A	-0.181454	-1.13403	0.872141
PRR5-ARHGAP8	-0.181146	-1.13378	0.561216
TACC1	-0.18064	-1.13339	0.76652
RPS25	-0.180453	-1.13324	0.69607
TTC19	-0.180314	-1.13313	0.857502
LARP4B	-0.179733	-1.13267	0.29092
MYH9	-0.179417	-1.13243	0.346257
ZC3H7B	-0.179393	-1.13241	0.796424
TUBE1	-0.179228	-1.13228	0.760678
TMEM68	-0.179141	-1.13221	0.117347
AC009412.1	-0.178479	-1.13169	0.479409
HMGB2	-0.17839	-1.13162	0.284748
FAAP100	-0.178371	-1.13161	0.67965
JADE3	-0.178091	-1.13139	0.644174
LARS1	-0.177671	-1.13106	0.222512
CENPN	-0.177279	-1.13075	0.159525
NSMCE1	-0.177243	-1.13072	0.676249
PSME2	-0.176972	-1.13051	0.46408
NOTCH2NLB	-0.17677	-1.13035	0.859474
BCAS1	-0.176413	-1.13007	0.887127
OXSM	-0.17613	-1.12985	0.684985
CARS2	-0.175965	-1.12972	0.454549
SMC5	-0.175933	-1.12969	0.121177
DAZAP1	-0.175607	-1.12944	0.4427
MRPS26	-0.17547	-1.12933	0.567112
ZNF462	-0.175286	-1.12919	0.904572
TMEM205	-0.175275	-1.12918	0.679709
NT5C3A	-0.174998	-1.12896	0.714556
NOTCH2	-0.174842	-1.12884	0.45459
YDJC	-0.174728	-1.12875	0.46064
SAMD10	-0.174502	-1.12858	0.882715
MICA	-0.174419	-1.12851	0.538302
VIL1	-0.174309	-1.12842	0.950588
PJA2	-0.174199	-1.12834	0.288532
C1orf174	-0.17412	-1.12828	0.358134
PSME1	-0.173945	-1.12814	0.268422
EPN3	-0.173936	-1.12813	0.872449
BMI1	-0.173659	-1.12792	0.34424
FBXL4	-0.173101	-1.12748	0.764665
NOP56	-0.172998	-1.1274	0.194068
TP53	-0.172836	-1.12727	0.7647
SMIM20	-0.17277	-1.12722	0.593012
TEC	-0.172622	-1.12711	0.724806
BRD4	-0.172589	-1.12708	0.588534
FKBP11	-0.172552	-1.12705	0.628119
H1-4	-0.172158	-1.12674	0.220767
PDXP	-0.17155	-1.12627	0.803041
HSF4	-0.17152	-1.12624	0.73067
SOCS6	-0.171348	-1.12611	0.844365
UBE2O	-0.17088	-1.12574	0.7778
PRDM4	-0.170566	-1.1255	0.313395
BCL3	-0.170071	-1.12511	0.518434
SRP72	-0.17001	-1.12507	0.166128
STPG4	-0.1699	-1.12498	0.365309
GEMIN4	-0.169728	-1.12485	0.712549
CALML4	-0.168846	-1.12416	0.838375
FAM104A	-0.168647	-1.124	0.22028
TMEM182	-0.168474	-1.12387	0.214252
ZNF598	-0.168252	-1.1237	0.64487
TMEM267	-0.16754	-1.12314	0.563192
DNAJC10	-0.167474	-1.12309	0.669389
TOB2	-0.167421	-1.12305	0.731239
ANKRD1	-0.167349	-1.12299	0.682658
UQCC3	-0.16723	-1.1229	0.851476
CPA4	-0.166861	-1.12261	0.946526
PROM2	-0.165991	-1.12194	0.918867
ZPR1	-0.165982	-1.12193	0.722264
CBR3	-0.165577	-1.12161	0.62794
NOTCH1	-0.165089	-1.12124	0.852127
POLD3	-0.164209	-1.12055	0.700219
UPP1	-0.164083	-1.12045	0.140157
PLS1	-0.164031	-1.12041	0.81875
PISD	-0.164025	-1.12041	0.563579
HMGN4	-0.163909	-1.12032	0.711844
GNPNAT1	-0.163071	-1.11967	0.598486
HES4	-0.162699	-1.11938	0.910618
ERF	-0.162119	-1.11893	0.793775
TTC26	-0.16204	-1.11887	0.166149
ITGB6	-0.162006	-1.11884	0.933766
MST1R	-0.161645	-1.11856	0.610569
NMUR2	-0.161613	-1.11854	0.876376
MIS18BP1	-0.161528	-1.11847	0.269565
CSAD	-0.161279	-1.11828	0.76309
ARMC1	-0.160932	-1.11801	0.170564
ZNF587B	-0.160804	-1.11791	0.75412
TNS2	-0.160625	-1.11777	0.460727
MFSD2A	-0.160338	-1.11755	0.797446
DCAF12	-0.160233	-1.11747	0.199443
CST6	-0.160169	-1.11742	0.952172
ALG3	-0.160036	-1.11732	0.741407
NR2F1	-0.159509	-1.11691	0.920117
ERLEC1	-0.159382	-1.11681	0.775625
LTBP3	-0.159293	-1.11674	0.877863
MED1	-0.159034	-1.11654	0.552422
NUAK1	-0.158925	-1.11646	0.871684
KCNN4	-0.158918	-1.11645	0.94494
INTS10	-0.158795	-1.11635	0.720608
SERPINB6	-0.1587	-1.11628	0.262837
CBR1	-0.158641	-1.11624	0.961
COA1	-0.15857	-1.11618	0.218921
DYNC1I2	-0.158522	-1.11614	0.767531
GCN1	-0.158491	-1.11612	0.616497
GSTP1	-0.158348	-1.11601	0.78503
TMTC2	-0.158336	-1.116	0.671706
KLK8	-0.158252	-1.11593	0.8723
GIPC2	-0.157861	-1.11563	0.93533
CMSS1	-0.157533	-1.11538	0.332745
MRNIP	-0.157393	-1.11527	0.131371
UFM1	-0.157246	-1.11516	0.828335
C19orf81	-0.156484	-1.11457	0.865527
PON2	-0.156413	-1.11451	0.765624
REX1BD	-0.155253	-1.11362	0.867902
SLC17A9	-0.155229	-1.1136	0.839498
ACADM	-0.15498	-1.11341	0.780943
ID3	-0.154753	-1.11323	0.959183
NXT1	-0.154702	-1.11319	0.728567
NCLN	-0.154686	-1.11318	0.652626
AP2M1	-0.154586	-1.1131	0.577004
EIF2AK4	-0.154582	-1.1131	0.814339
UROS	-0.154294	-1.11288	0.471862
TMEM51	-0.154116	-1.11274	0.246129
GLRX	-0.15396	-1.11262	0.645506
FAM118A	-0.153783	-1.11248	0.159793
CCNO	-0.153597	-1.11234	0.589986
LRIG1	-0.153479	-1.11225	0.8682
TIGD5	-0.153463	-1.11224	0.709713
BEND3	-0.152883	-1.11179	0.197769
H2AC20	-0.152845	-1.11176	0.532185
SLC9A3	-0.152818	-1.11174	0.174356
TSPO	-0.152513	-1.1115	0.545978
SPATA2L	-0.152344	-1.11137	0.786904
SLC25A43	-0.152272	-1.11132	0.206692
PRKAA2	-0.152171	-1.11124	0.924212
PATL1	-0.15085	-1.11022	0.568229
KRT7	-0.150335	-1.10983	0.397159
FNBP4	-0.150328	-1.10982	0.59481
MRPS22	-0.150312	-1.10981	0.512156
DNAJA3	-0.149715	-1.10935	0.629855
PDZD8	-0.149685	-1.10933	0.580722
DDX51	-0.149622	-1.10928	0.415142
ZNF33A	-0.149373	-1.10909	0.505971
RCBTB1	-0.149322	-1.10905	0.158997
NOP14	-0.149276	-1.10901	0.242361
H2AC14	-0.149231	-1.10898	0.680148
XRCC3	-0.148995	-1.1088	0.492039
TMEM238	-0.148797	-1.10864	0.894629
RBBP8NL	-0.148777	-1.10863	0.921366
DIPK2A	-0.14833	-1.10829	0.571522
STXBP1	-0.148239	-1.10822	0.79775
ATP6V1G2-DDX39B	-0.147893	-1.10795	0.784247
TMPRSS2	-0.147734	-1.10783	0.883568
TXK	-0.147557	-1.10769	0.194215
HMGA1	-0.147415	-1.10758	0.37399
KCTD13	-0.146452	-1.10684	0.739834
USP43	-0.146157	-1.10662	0.790798
PEX11A	-0.146144	-1.10661	0.777582
TSPAN8	-0.145898	-1.10642	0.973226
RAB31	-0.145837	-1.10637	0.943032
SULT4A1	-0.145793	-1.10634	0.889062
NTHL1	-0.145717	-1.10628	0.378287
CLINT1	-0.145683	-1.10625	0.401257
MSI2	-0.145481	-1.1061	0.489034
FBRSL1	-0.14547	-1.10609	0.770199
LTBP4	-0.145219	-1.1059	0.910063
DESI1	-0.145184	-1.10587	0.698681
ODR4	-0.14509	-1.1058	0.534044
ZNFX1	-0.145043	-1.10576	0.745887
LTA4H	-0.144842	-1.10561	0.311905
COQ9	-0.144665	-1.10547	0.453729
HEYL	-0.14443	-1.10529	0.925292
ITPK1	-0.144376	-1.10525	0.275426
BIVM	-0.144248	-1.10515	0.782033
RPUSD4	-0.143587	-1.10465	0.719557
PPP2R2C	-0.142775	-1.10403	0.917145
PHGDH	-0.142504	-1.10382	0.718853
PTPRM	-0.14245	-1.10378	0.754692
IRF2BPL	-0.142339	-1.10369	0.928015
EIF2A	-0.142199	-1.10359	0.675566
TMEM214	-0.142078	-1.10349	0.674395
DDN	-0.141706	-1.10321	0.911371
ABHD14A	-0.14129	-1.10289	0.712342
EGLN3	-0.141066	-1.10272	0.710843
PRELID3A	-0.140854	-1.10256	0.336324
SSH3	-0.140817	-1.10253	0.861219
SAT2	-0.140628	-1.10238	0.901608
H3C2	-0.140586	-1.10235	0.154316
RABL6	-0.140487	-1.10228	0.813964
NOP2	-0.140265	-1.10211	0.601076
DOLPP1	-0.140089	-1.10197	0.823384
ZNRF2	-0.139496	-1.10152	0.883403
CCDC47	-0.139463	-1.10149	0.509517
THAP9	-0.139439	-1.10148	0.582613
H4C4	-0.139383	-1.10143	0.462351
PGAP2	-0.139204	-1.1013	0.640183
TMEM184A	-0.13918	-1.10128	0.799611
HSPBAP1	-0.138917	-1.10108	0.631179
KCTD14	-0.138875	-1.10105	0.854429
PDCD11	-0.138712	-1.10092	0.85453
CARD9	-0.138692	-1.10091	0.822776
SURF2	-0.138598	-1.10083	0.245321
TCOF1	-0.138448	-1.10072	0.349004
ABCD1	-0.138419	-1.1007	0.83818
TUBG1	-0.138092	-1.10045	0.54478
DGLUCY	-0.137933	-1.10033	0.853057
ASXL2	-0.137915	-1.10031	0.714344
UNC5B	-0.137703	-1.10015	0.939616
OR51B6	-0.137666	-1.10012	0.957091
SNAP47	-0.137644	-1.10011	0.614767
FBXO41	-0.137233	-1.09979	0.361888
ZBTB20	-0.136993	-1.09961	0.940157
USF2	-0.136918	-1.09955	0.809276
LAMA5	-0.136891	-1.09953	0.781587
BCL11B	-0.136378	-1.09914	0.815427
TRIM34	-0.13616	-1.09898	0.88817
CST3	-0.13601	-1.09886	0.788271
MTCH2	-0.135718	-1.09864	0.752134
AC005832.4	-0.135295	-1.09832	0.856291
ABHD12	-0.135184	-1.09823	0.8904
DNAJB1	-0.135161	-1.09822	0.721796
CARD19	-0.135132	-1.09819	0.193876
SH3RF2	-0.134973	-1.09807	0.856103
EXOSC2	-0.134879	-1.098	0.494698
TMEM25	-0.134702	-1.09787	0.842234
MALT1	-0.134665	-1.09784	0.896711
TRMU	-0.134664	-1.09784	0.499187
SLC9A8	-0.134635	-1.09781	0.734906
L3MBTL3	-0.134626	-1.09781	0.923911
PHLDA2	-0.134521	-1.09773	0.640669
DLST	-0.134486	-1.0977	0.703014
TCTEX1D4	-0.134217	-1.0975	0.598774
EIF4A2	-0.134184	-1.09747	0.64026
NPIPB6	-0.133896	-1.09725	0.843659
PPP1R26	-0.133627	-1.09705	0.775954
ECPAS	-0.133345	-1.09683	0.253703
SLC20A1	-0.133254	-1.09676	0.864224
SLC4A3	-0.133142	-1.09668	0.932866
PLPBP	-0.133106	-1.09665	0.685821
ELP4	-0.132887	-1.09649	0.70349
TNFRSF10B	-0.13263	-1.09629	0.823998
SLC3A2	-0.132519	-1.09621	0.771815
XK	-0.132164	-1.09594	0.823206
IFI30	-0.132091	-1.09588	0.886959
UBAP2L	-0.13204	-1.09584	0.434231
B4GALT2	-0.131824	-1.09568	0.580923
RNF207	-0.131799	-1.09566	0.922706
CD3EAP	-0.131455	-1.0954	0.84351
SPAG4	-0.131451	-1.0954	0.813208
ADAMTS14	-0.131293	-1.09528	0.90573
ECD	-0.131271	-1.09526	0.52226
DIRAS1	-0.131211	-1.09521	0.936628
HIVEP2	-0.131209	-1.09521	0.600741
ADPGK	-0.131202	-1.09521	0.770353
PDZK1	-0.130919	-1.09499	0.684683
MIOS	-0.13084	-1.09493	0.616329
FBXO8	-0.130816	-1.09491	0.510059
SLC29A1	-0.130799	-1.0949	0.897751
GABARAPL1	-0.130345	-1.09456	0.447097
FASTKD1	-0.130337	-1.09455	0.596075
GALNT4	-0.130289	-1.09451	0.40854
CAB39L	-0.129976	-1.09428	0.697186
PHETA1	-0.1298	-1.09414	0.645703
ERMP1	-0.129585	-1.09398	0.640619
CCDC74A	-0.12954	-1.09394	0.866703
RRM2	-0.128985	-1.09352	0.725982
KLK10	-0.128779	-1.09337	0.93533
CXCL3	-0.128664	-1.09328	0.80149
CEBPG	-0.128572	-1.09321	0.83582
PPAN	-0.128447	-1.09312	0.781803
ARPC1A	-0.128374	-1.09306	0.527637
GLA	-0.128202	-1.09293	0.840892
MYBL2	-0.128194	-1.09292	0.75242
SYCE1L	-0.12811	-1.09286	0.828888
RBFA	-0.128063	-1.09283	0.773841
ITPR3	-0.127955	-1.09274	0.50628
NAA80	-0.127744	-1.09258	0.871366
SCEL	-0.12672	-1.09181	0.963237
INSIG1	-0.126593	-1.09171	0.856804
FBXL5	-0.126473	-1.09162	0.287563
VGLL1	-0.126416	-1.09158	0.916245
SNAPC1	-0.126334	-1.09152	0.923044
CCDC198	-0.12625	-1.09145	0.929742
SLC44A4	-0.126194	-1.09141	0.95365
SFT2D2	-0.12599	-1.09126	0.621432
KDM3B	-0.125763	-1.09108	0.642256
TRAF5	-0.125699	-1.09104	0.764884
PTP4A3	-0.125644	-1.09099	0.854766
PMAIP1	-0.12513	-1.09061	0.938841
PSPH	-0.124964	-1.09048	0.766417
MT1X	-0.124778	-1.09034	0.934599
SLC22A23	-0.124278	-1.08996	0.843925
TNFRSF1A	-0.124018	-1.08977	0.346232
PIGBOS1	-0.123293	-1.08922	0.407257
NSMCE3	-0.123286	-1.08921	0.505521
SRPRB	-0.123201	-1.08915	0.861966
INVS	-0.123023	-1.08901	0.714602
SPEG	-0.122997	-1.089	0.913294
LIMK2	-0.122977	-1.08898	0.575637
EFR3A	-0.122908	-1.08893	0.437871
LOXL3	-0.122634	-1.08872	0.745335
RARG	-0.122533	-1.08864	0.288654
YTHDC2	-0.122503	-1.08862	0.62594
DIMT1	-0.122312	-1.08848	0.216009
MEMO1	-0.122136	-1.08835	0.863072
NPRL3	-0.121876	-1.08815	0.761673
AL589666.1	-0.12173	-1.08804	0.470236
PCBD1	-0.121544	-1.0879	0.853306
FBLN1	-0.121336	-1.08774	0.900846
ZNF37A	-0.120746	-1.0873	0.50382
KLRC2	-0.120612	-1.0872	0.895783
USP13	-0.120108	-1.08682	0.871002
UBE2D2	-0.119701	-1.08651	0.733773
CLUH	-0.119663	-1.08648	0.826025
H4C2	-0.119604	-1.08644	0.257235
PDIA5	-0.119432	-1.08631	0.279435
TASP1	-0.118913	-1.08592	0.802791
SRFBP1	-0.118902	-1.08591	0.443431
EMC2	-0.118729	-1.08578	0.782894
DEPDC1	-0.118564	-1.08565	0.597459
RGS16	-0.118562	-1.08565	0.813137
MMP24	-0.118475	-1.08559	0.910443
BAZ1B	-0.118271	-1.08543	0.489697
TOP1MT	-0.118043	-1.08526	0.417391
TLCD4	-0.118033	-1.08525	0.751848
MRPL3	-0.117895	-1.08515	0.710536
BMP8A	-0.117545	-1.08489	0.869335
FAM120A	-0.117438	-1.08481	0.641613
TMEM167A	-0.117411	-1.08479	0.621908
GCNT2	-0.117353	-1.08474	0.900084
ZNF786	-0.117247	-1.08466	0.772575
C12orf73	-0.116712	-1.08426	0.21963
MTFR1	-0.116549	-1.08414	0.659939
WDR75	-0.116517	-1.08411	0.784382
TUBA4A	-0.116302	-1.08395	0.922053
NCK1	-0.116262	-1.08392	0.473637
BICRAL	-0.116189	-1.08387	0.776784
EXOC5	-0.116076	-1.08378	0.823334
PLPP3	-0.116003	-1.08373	0.771133
GTPBP3	-0.115933	-1.08368	0.899388
RASEF	-0.115929	-1.08367	0.960129
ZNF777	-0.115784	-1.08356	0.822889
C10orf95	-0.115709	-1.08351	0.727945
IL12A	-0.115627	-1.08345	0.904662
TRIM8	-0.115573	-1.08341	0.570574
SDHAF2	-0.115552	-1.08339	0.785333
RXYLT1	-0.115529	-1.08337	0.740916
TMEM50A	-0.115059	-1.08302	0.815062
RHOV	-0.114921	-1.08292	0.690831
CDK5RAP3	-0.114872	-1.08288	0.84412
TCF20	-0.114837	-1.08285	0.338494
TNFRSF6B	-0.114778	-1.08281	0.973267
NPIPA9	-0.114671	-1.08273	0.607984
PNPT1	-0.114494	-1.0826	0.838476
PTDSS2	-0.114376	-1.08251	0.673093
DNAJC2	-0.114375	-1.08251	0.806436
MICAL2	-0.114356	-1.08249	0.909559
CA11	-0.114018	-1.08224	0.925317
AL159141.1	-0.114007	-1.08223	0.925217
AC005943.1	-0.113878	-1.08213	0.512144
PGAM5	-0.113812	-1.08208	0.506541
EEPD1	-0.113413	-1.08178	0.838928
MANF	-0.113304	-1.0817	0.595172
IL17RE	-0.11323	-1.08165	0.405789
EFNB1	-0.113085	-1.08154	0.925964
KLHL25	-0.112812	-1.08133	0.697396
DRG2	-0.112504	-1.0811	0.645841
ZNF526	-0.112374	-1.08101	0.583097
MBNL2	-0.111737	-1.08053	0.279276
GART	-0.111704	-1.0805	0.760603
MISP	-0.111694	-1.0805	0.922847
DUS4L	-0.111611	-1.08043	0.806209
ZXDA	-0.111568	-1.0804	0.876351
PGM2	-0.111427	-1.0803	0.503789
AKNA	-0.111322	-1.08022	0.45117
WARS1	-0.111136	-1.08008	0.292235
SERINC3	-0.111073	-1.08003	0.836162
ANAPC5	-0.1109	-1.0799	0.585405
RPS6KA1	-0.110592	-1.07967	0.582449
TRMT11	-0.110539	-1.07963	0.876723
COLCA2	-0.110483	-1.07959	0.916142
FGFR2	-0.110423	-1.07954	0.906201
PAAF1	-0.110338	-1.07948	0.736979
PLAGL2	-0.109977	-1.07921	0.691716
PNP	-0.109649	-1.07897	0.750589
UGT1A10	-0.10949	-1.07885	0.979976
HSPA5	-0.108983	-1.07847	0.473572
DECR2	-0.108777	-1.07831	0.774293
WNT11	-0.108571	-1.07816	0.947286
HIVEP3	-0.108338	-1.07799	0.906311
RPL3	-0.108325	-1.07798	0.553048
MPHOSPH8	-0.108324	-1.07798	0.393957
NPIPB3	-0.108087	-1.0778	0.866548
EPS8L2	-0.107997	-1.07773	0.835252
ABCF2_1	-0.107937	-1.07769	0.476329
POGK	-0.107933	-1.07768	0.377686
RPP38	-0.107816	-1.0776	0.552387
OTUD7B	-0.107718	-1.07752	0.428265
R3HDM2	-0.107679	-1.07749	0.743222
EGFL7	-0.107604	-1.07744	0.962544
TTC8	-0.107357	-1.07725	0.855974
AKR1A1	-0.107333	-1.07724	0.295076
MRPL36	-0.106844	-1.07687	0.762837
IQSEC2	-0.106673	-1.07674	0.855811
FKRP	-0.106273	-1.07644	0.550715
CDK18	-0.106072	-1.07629	0.835605
ENOPH1	-0.106056	-1.07628	0.763552
WDSUB1	-0.105978	-1.07622	0.418931
AIG1	-0.105793	-1.07609	0.820232
TJP1	-0.105481	-1.07585	0.852739
ARHGAP4	-0.105437	-1.07582	0.958772
DTWD2	-0.105288	-1.07571	0.475957
DDX19B	-0.105243	-1.07568	0.619462
MYO6	-0.104992	-1.07549	0.587195
ESPN	-0.104892	-1.07541	0.94812
ISOC2	-0.104871	-1.0754	0.895729
MBNL1	-0.104735	-1.0753	0.302025
PHF11	-0.104507	-1.07513	0.718937
ZNF839	-0.10447	-1.0751	0.892605
FCGRT	-0.104104	-1.07483	0.95867
NADK2	-0.104009	-1.07476	0.839164
ALKBH5	-0.103999	-1.07475	0.731922
H3C13	-0.103987	-1.07474	0.701078
OR51M1	-0.103786	-1.07459	0.966004
KREMEN2	-0.103744	-1.07456	0.949183
PILRB	-0.103656	-1.07449	0.75696
PROCR	-0.103512	-1.07439	0.872231
ADORA2B	-0.103455	-1.07434	0.96689
TAF1A	-0.103331	-1.07425	0.665331
SLC12A8	-0.10319	-1.07415	0.747569
RPL21	-0.102988	-1.074	0.849984
AGPAT5	-0.10296	-1.07397	0.739098
TM9SF4	-0.102886	-1.07392	0.643959
ADAT2	-0.102727	-1.0738	0.81749
PDCD5	-0.102535	-1.07366	0.84031
OR51Q1	-0.102237	-1.07344	0.969322
MSLN	-0.102172	-1.07339	0.961333
TPM4	-0.10211	-1.07334	0.605136
TINAGL1	-0.101845	-1.07314	0.9227
EXOSC7	-0.101704	-1.07304	0.3046
CHST3	-0.101553	-1.07293	0.963893
JADE2	-0.101536	-1.07292	0.867066
TYSND1	-0.101453	-1.07285	0.76591
RAB17	-0.10135	-1.07278	0.721238
FSCN2	-0.101287	-1.07273	0.87972
METTL21A	-0.101194	-1.07266	0.325254
SPCS1	-0.10102	-1.07253	0.380666
SYS1	-0.100904	-1.07245	0.849432
SDHAF3	-0.10081	-1.07238	0.559418
AJM1	-0.100443	-1.0721	0.6294
SLC25A37	-0.100339	-1.07203	0.792935
NPW	-0.10011	-1.07185	0.974762
PPP1CC	-0.100109	-1.07185	0.37854
SAMHD1	-0.100092	-1.07184	0.83098
RIMKLA	-0.100072	-1.07183	0.728605
AJUBA	-0.100066	-1.07182	0.610524
ARPIN-AP3S2	-0.0997813	-1.07161	0.882172
EHBP1	-0.0996565	-1.07152	0.796851
HPS5	-0.0995369	-1.07143	0.380483
RTL10	-0.099527	-1.07142	0.87635
WDR12	-0.0993707	-1.07131	0.729001
SMG5	-0.0992823	-1.07124	0.885713
NGEF	-0.0991456	-1.07114	0.82181
ERMARD	-0.0990509	-1.07107	0.73202
FCHO1	-0.0990369	-1.07106	0.945178
TBC1D4	-0.0990249	-1.07105	0.514608
ACAD9	-0.0990058	-1.07104	0.803218
GEMIN8	-0.0987827	-1.07087	0.589038
PER1	-0.0985943	-1.07073	0.926804
SELENOF	-0.0984897	-1.07065	0.879458
CHEK2	-0.0982716	-1.07049	0.800539
DLAT	-0.0981262	-1.07038	0.848752
PPARGC1B	-0.0980076	-1.07029	0.897727
ZFAND2B	-0.0979926	-1.07028	0.891068
ZBTB47	-0.0979309	-1.07024	0.91728
SINHCAF	-0.0979205	-1.07023	0.797885
KEAP1	-0.0976022	-1.06999	0.792195
TMED2	-0.0973697	-1.06982	0.694136
THEM4	-0.0972052	-1.0697	0.845283
AL121845.3	-0.0971568	-1.06966	0.737933
P2RY2	-0.0971268	-1.06964	0.918503
SYNGR1	-0.0970177	-1.06956	0.924916
RRP9	-0.0967115	-1.06933	0.698235
PPP1R16A	-0.0966106	-1.06926	0.476752
CBFA2T3	-0.0965186	-1.06919	0.921379
WNT9A	-0.0964904	-1.06917	0.915269
FAM166A	-0.0964307	-1.06913	0.547985
IDNK	-0.0964045	-1.06911	0.795462
NPR2	-0.0963111	-1.06904	0.729694
NR1D1	-0.0962836	-1.06902	0.886064
ESF1	-0.0962262	-1.06897	0.658853
AOPEP	-0.0960601	-1.06885	0.533195
DEK	-0.0958021	-1.06866	0.906474
USH1C	-0.0955452	-1.06847	0.912222
CD320	-0.0954885	-1.06843	0.516419
MRPL12	-0.0954471	-1.0684	0.881311
KRT8	-0.0952565	-1.06826	0.924489
DAG1	-0.0949335	-1.06802	0.85194
PCSK9	-0.0948006	-1.06792	0.959057
PPP3CC	-0.0947744	-1.0679	0.883938
SLC35E4	-0.0943202	-1.06756	0.769449
RNF2	-0.0942897	-1.06754	0.671069
PYURF	-0.0939628	-1.0673	0.775062
ATAT1	-0.0938363	-1.0672	0.672101
GRB7	-0.0937497	-1.06714	0.899078
FAM86B1	-0.0936366	-1.06706	0.806502
SCX	-0.0936206	-1.06704	0.721037
IRF6	-0.0935984	-1.06703	0.914251
PTPN2	-0.0935756	-1.06701	0.378766
SLC2A4RG	-0.0934991	-1.06695	0.740334
WDR47	-0.0934231	-1.0669	0.850351
MTRNR2L1	-0.0934147	-1.06689	0.96501
TTC27	-0.0933529	-1.06685	0.565331
BDH1	-0.0932604	-1.06678	0.657306
NUDT19	-0.0931707	-1.06671	0.746746
TAS2R46	-0.0930231	-1.0666	0.518179
HMGCS2	-0.092955	-1.06655	0.975967
ACSL5	-0.0926352	-1.06632	0.953865
S100A16	-0.0922725	-1.06605	0.887955
LRRK1	-0.0922433	-1.06603	0.67248
CHDH	-0.0921877	-1.06599	0.783532
FCHO2	-0.0920115	-1.06586	0.746035
DOC2B	-0.0919856	-1.06584	0.953619
TAS2R31	-0.0916623	-1.0656	0.733654
COQ8B	-0.0916063	-1.06556	0.733795
PITRM1	-0.0915588	-1.06552	0.853524
ARMT1	-0.0915335	-1.0655	0.717273
SULT1A1	-0.0915245	-1.0655	0.890075
SRR	-0.0914109	-1.06541	0.767713
IL1R2	-0.091257	-1.0653	0.961487
EMP1	-0.0911733	-1.06524	0.913484
TMPO	-0.0910582	-1.06515	0.825416
GSTO2	-0.0909655	-1.06508	0.920709
NT5E	-0.0908731	-1.06501	0.490107
EGFR	-0.090722	-1.0649	0.675333
CGREF1	-0.0904493	-1.0647	0.913457
E4F1	-0.0902788	-1.06458	0.887134
FADS1	-0.0899491	-1.06433	0.957686
FAM222A	-0.0895677	-1.06405	0.88848
MBLAC2	-0.0895362	-1.06403	0.861917
PIGF	-0.0895238	-1.06402	0.559175
SSTR5	-0.0893759	-1.06391	0.941765
TMEM102	-0.0889166	-1.06357	0.710591
DTD2	-0.088885	-1.06355	0.912348
PIK3CA	-0.0884603	-1.06323	0.836992
SHARPIN	-0.0884261	-1.06321	0.780967
LOXL1	-0.0883704	-1.06317	0.889682
GPR161	-0.0882807	-1.0631	0.935546
TBC1D2	-0.0880005	-1.0629	0.330334
UCHL5	-0.0879881	-1.06289	0.744104
LRRFIP1	-0.087974	-1.06288	0.77644
SRD5A3	-0.0879016	-1.06282	0.875075
CASC4	-0.0877836	-1.06274	0.533422
FBXO4	-0.0876989	-1.06267	0.674185
RPE65	-0.0876849	-1.06266	0.933271
PRPS1	-0.0876653	-1.06265	0.638857
TRIML2	-0.0876111	-1.06261	0.961143
PSMB10	-0.0875855	-1.06259	0.552753
IBA57	-0.0874776	-1.06251	0.602746
DIABLO	-0.0871746	-1.06229	0.656822
UBAP1	-0.0870024	-1.06216	0.591142
TAF9	-0.0867138	-1.06195	0.73748
MAPT	-0.0865493	-1.06183	0.939725
CCDC84	-0.0864931	-1.06179	0.847914
LRRC75A	-0.0863564	-1.06169	0.890024
UBE2D3	-0.0863205	-1.06166	0.738785
HSH2D	-0.0861404	-1.06153	0.92672
B3GNT3	-0.0860891	-1.06149	0.927045
MON1B	-0.0859345	-1.06138	0.839417
TMEM87B	-0.0858108	-1.06128	0.936154
SLC22A5	-0.0855733	-1.06111	0.778702
SHFL	-0.0852868	-1.0609	0.91902
STARD8	-0.0851717	-1.06081	0.938098
BABAM2	-0.0850988	-1.06076	0.619774
ZNF511	-0.0850716	-1.06074	0.920501
ACAD10	-0.0850149	-1.0607	0.780762
UAP1	-0.084862	-1.06059	0.606911
DHRS2	-0.0847919	-1.06053	0.954041
LTBR	-0.0847536	-1.06051	0.788054
TTC4	-0.0845339	-1.06035	0.843547
EXOSC4	-0.0843005	-1.06017	0.789141
FAM156A	-0.0838888	-1.05987	0.457988
HOXC6	-0.0838337	-1.05983	0.683286
MGLL	-0.0838034	-1.05981	0.945127
LRCH1	-0.0837539	-1.05977	0.917928
SPATA13	-0.0835879	-1.05965	0.648634
2023-03-02	-0.0834316	-1.05954	0.558258
ZXDC	-0.0831581	-1.05933	0.491536
ASB13	-0.0830862	-1.05928	0.742909
RTKN	-0.0830561	-1.05926	0.681281
HPS1	-0.0829861	-1.05921	0.583904
C5orf30	-0.0829851	-1.05921	0.793412
SLC27A4	-0.0826237	-1.05894	0.825862
SFXN4	-0.0825735	-1.05891	0.763836
CUTC	-0.0824706	-1.05883	0.83265
RNLS	-0.0824452	-1.05881	0.943165
GATD1	-0.0823938	-1.05877	0.9023
G6PD	-0.0823338	-1.05873	0.936191
ZNF114	-0.0823318	-1.05873	0.931053
RBM10	-0.0823263	-1.05872	0.681997
MCM7	-0.0821933	-1.05863	0.733702
OGA	-0.0821526	-1.0586	0.855072
GPATCH1	-0.0820814	-1.05854	0.849621
CLCN5	-0.0820159	-1.0585	0.863125
HOXA9	-0.0819871	-1.05847	0.868867
DHX34	-0.081905	-1.05841	0.710427
SUPT20H	-0.0818739	-1.05839	0.657573
THOP1	-0.0816652	-1.05824	0.717764
WDR43	-0.0814143	-1.05805	0.509554
GRAMD4	-0.0813831	-1.05803	0.878836
ADO	-0.0813679	-1.05802	0.86157
PM20D2	-0.0813674	-1.05802	0.859491
NPM3	-0.08135	-1.05801	0.816665
HBS1L	-0.081168	-1.05787	0.735756
ICOSLG	-0.0809477	-1.05771	0.844642
PROM1	-0.0808811	-1.05766	0.783831
SACS	-0.0805815	-1.05744	0.959322
MCM4	-0.0805546	-1.05742	0.795804
BMPR2	-0.0804231	-1.05733	0.720714
TRNP1	-0.0804109	-1.05732	0.962949
EEFSEC	-0.0803978	-1.05731	0.747859
HSF1	-0.0803385	-1.05727	0.450839
ADGRL1	-0.0801462	-1.05713	0.961613
GCNT3	-0.0800481	-1.05705	0.983031
CSKMT	-0.080022	-1.05703	0.735596
BBS7	-0.0799472	-1.05698	0.841398
ZMIZ1	-0.07994	-1.05697	0.846001
PLP2	-0.079763	-1.05684	0.875167
CCDC57	-0.0796292	-1.05675	0.921627
B4GALT4	-0.0796243	-1.05674	0.901081
SIN3A	-0.0795804	-1.05671	0.784187
ANKMY1	-0.0794462	-1.05661	0.619982
POLRMT	-0.0793883	-1.05657	0.926175
OSBPL9	-0.0793374	-1.05653	0.778077
RYK	-0.0787834	-1.05613	0.851298
GRIN1	-0.078634	-1.05602	0.910165
PFKM	-0.0784202	-1.05586	0.910347
AEBP2	-0.0782686	-1.05575	0.828059
NR1D2	-0.0781342	-1.05565	0.890703
ZFP36L1	-0.0780897	-1.05562	0.926126
CALHM2	-0.0780257	-1.05557	0.956876
MICALL2	-0.0778453	-1.05544	0.409733
SLC22A18	-0.0778062	-1.05541	0.922464
CLPP	-0.0777744	-1.05539	0.8713
POFUT1	-0.0777478	-1.05537	0.842525
SLC39A4	-0.0776601	-1.05531	0.842146
SUSD2	-0.0773808	-1.0551	0.960972
FANCF	-0.0771999	-1.05497	0.930549
LYAR	-0.077133	-1.05492	0.780845
NECAB3	-0.0771123	-1.0549	0.920756
TLR6	-0.0767662	-1.05465	0.868289
PRDX1	-0.0767416	-1.05463	0.689992
MTREX	-0.0766184	-1.05454	0.376683
TCF12	-0.0765483	-1.05449	0.814756
ANKRD61	-0.0764752	-1.05444	0.679469
GADD45B	-0.0763672	-1.05436	0.668766
PLCH1	-0.0762274	-1.05426	0.562873
LIMA1	-0.0760491	-1.05413	0.947324
TEX30	-0.076005	-1.0541	0.778874
DNAJC11	-0.07596	-1.05406	0.640594
FAHD2B	-0.0758953	-1.05401	0.890543
ARL17B	-0.0758893	-1.05401	0.697279
AL139011.2	-0.0756294	-1.05382	0.875872
HMGCL	-0.0753786	-1.05364	0.73576
TIAM1	-0.0751601	-1.05348	0.974409
TAS2R20	-0.0749737	-1.05334	0.713514
RAP2B	-0.0749698	-1.05334	0.638238
TTYH3	-0.0749327	-1.05331	0.855385
RPL10A	-0.0749235	-1.05331	0.595003
TRIM6	-0.0748697	-1.05327	0.916833
CSRP2	-0.0748653	-1.05326	0.946634
H2BC12	-0.0745973	-1.05307	0.467259
FBP1	-0.0745617	-1.05304	0.978673
WDR3	-0.0745241	-1.05301	0.823527
POLR2L	-0.0744704	-1.05297	0.793859
SCO2	-0.0743522	-1.05289	0.927393
HNRNPUL1	-0.0741909	-1.05277	0.90935
ZSWIM9	-0.074127	-1.05272	0.685432
B3GNTL1	-0.0740996	-1.0527	0.802427
ATP6V1E2	-0.0740443	-1.05266	0.911609
PLSCR1	-0.0738682	-1.05254	0.867081
NAF1	-0.073791	-1.05248	0.889281
AUNIP	-0.0737609	-1.05246	0.675679
GLMN	-0.0737264	-1.05243	0.826832
MPPE1	-0.0731949	-1.05204	0.450351
LRP5L	-0.0731263	-1.05199	0.621784
PEX5	-0.0730733	-1.05196	0.80382
TACC2	-0.0727838	-1.05174	0.808266
MTRNR2L8	-0.0726969	-1.05168	0.710763
TMEM39A	-0.0726287	-1.05163	0.884184
WDR89	-0.0726216	-1.05163	0.900031
WASL	-0.0725301	-1.05156	0.86072
ZNF558	-0.072183	-1.05131	0.85341
FLYWCH2	-0.0721223	-1.05126	0.958297
S100A4	-0.0719323	-1.05112	0.964538
NRBP2	-0.0719036	-1.0511	0.937041
METTL3	-0.0718621	-1.05107	0.873429
NPLOC4	-0.0718433	-1.05106	0.838369
AC114490.2	-0.0713986	-1.05073	0.656787
FAM86B2	-0.0713136	-1.05067	0.907589
BLOC1S6	-0.0711573	-1.05056	0.840418
CAVIN3	-0.0708849	-1.05036	0.968109
H2AC17	-0.0707711	-1.05028	0.595882
NFXL1	-0.0706177	-1.05017	0.630293
SRSF4	-0.0705783	-1.05014	0.669304
NANOS1	-0.0705401	-1.05011	0.680042
ACTR3C	-0.0705197	-1.05009	0.93176
HSPB8	-0.070233	-1.04989	0.951266
ARID2	-0.0700205	-1.04973	0.82906
ZC4H2	-0.0698103	-1.04958	0.684386
U2AF2	-0.0697889	-1.04956	0.893995
SBSPON	-0.06962	-1.04944	0.934851
H3C15	-0.0692575	-1.04918	0.722305
CXCL1	-0.0692542	-1.04917	0.953378
PKD1	-0.0692289	-1.04916	0.943974
IDE	-0.0689898	-1.04898	0.782119
PHKA2	-0.0687315	-1.04879	0.81933
YIF1B	-0.0686321	-1.04872	0.792145
ACAT1	-0.0682822	-1.04847	0.851798
PPRC1	-0.0681583	-1.04838	0.932514
PRH1	-0.0679148	-1.0482	0.790287
METTL23	-0.0678737	-1.04817	0.599985
RSAD1	-0.0678332	-1.04814	0.907257
DCBLD2	-0.0676417	-1.048	0.910727
NAV1	-0.0675971	-1.04797	0.942089
AATF	-0.0669767	-1.04752	0.865315
CA9	-0.06671	-1.04733	0.960099
RHOBTB3	-0.0664116	-1.04711	0.935446
CDKN2C	-0.0661555	-1.04692	0.660492
PUM2	-0.0660308	-1.04683	0.803736
TNPO3	-0.0659953	-1.04681	0.904164
SMARCD3	-0.0659284	-1.04676	0.960718
KLF13	-0.0659243	-1.04676	0.918553
PPIL1	-0.0658714	-1.04672	0.827943
CREG1	-0.0657446	-1.04662	0.803366
RSL1D1	-0.0656046	-1.04652	0.859815
ZNF25	-0.0655509	-1.04648	0.89491
AMOTL1	-0.0655279	-1.04647	0.977657
TOPBP1	-0.0654811	-1.04643	0.887864
AFF1	-0.0654507	-1.04641	0.875908
STARD4	-0.0654263	-1.04639	0.721939
CMAS	-0.0653748	-1.04636	0.849804
DOCK5	-0.065258	-1.04627	0.904015
PCDH1	-0.0652265	-1.04625	0.95594
CAPZA2	-0.0651555	-1.0462	0.9145
GUCA1B	-0.0649343	-1.04604	0.947339
TRAPPC6A	-0.0648153	-1.04595	0.951386
ATP6V1C2	-0.0644221	-1.04567	0.877547
MFSD10	-0.0643878	-1.04564	0.805472
SHLD3	-0.0643775	-1.04563	0.784607
C16orf74	-0.0642996	-1.04558	0.894583
ZNF275	-0.0642309	-1.04553	0.867032
LACTB2	-0.0641494	-1.04547	0.927144
PPA2	-0.0639744	-1.04534	0.923451
BRD3	-0.0639042	-1.04529	0.821625
OR52D1	-0.0638909	-1.04528	0.984809
ARL13B	-0.0637954	-1.04521	0.875485
NOB1	-0.0636721	-1.04512	0.899733
ZBED3	-0.0635211	-1.04501	0.708075
SPARC	-0.0634256	-1.04494	0.97283
GCH1	-0.0633639	-1.0449	0.695037
ATIC	-0.0633169	-1.04487	0.721952
TAS2R30	-0.0630115	-1.04464	0.863966
GABBR1	-0.0628518	-1.04453	0.951089
PIM3	-0.0628484	-1.04453	0.918144
ZNF581	-0.0627912	-1.04448	0.830758
RAB3B	-0.0627363	-1.04444	0.967691
GLS	-0.0627006	-1.04442	0.694937
RPL10	-0.0626978	-1.04442	0.826135
DIS3L	-0.0626257	-1.04436	0.474272
PHYKPL	-0.0626158	-1.04436	0.78332
NAXE	-0.06259	-1.04434	0.486204
UBE2N	-0.0621983	-1.04406	0.805014
SEPHS1	-0.0621706	-1.04404	0.876185
TMED1	-0.0621644	-1.04403	0.595885
MRPL48	-0.0621288	-1.04401	0.918807
PHLDA1	-0.062096	-1.04398	0.945674
DCAF1	-0.0618629	-1.04381	0.865872
LSM10	-0.0617737	-1.04375	0.855585
AHI1	-0.0616597	-1.04367	0.942842
SLC46A1	-0.0616431	-1.04365	0.740754
DNAJC27	-0.0615102	-1.04356	0.805053
NOCT	-0.0614531	-1.04352	0.930229
ZDHHC23	-0.0614496	-1.04351	0.903554
NFKB1	-0.0613642	-1.04345	0.78788
MTO1	-0.0611984	-1.04333	0.897736
ALAS1	-0.0610801	-1.04325	0.740919
TAF2	-0.0610794	-1.04325	0.617121
IHH	-0.0610219	-1.0432	0.961363
PPP4R2	-0.0609589	-1.04316	0.765919
FAM81A	-0.0609143	-1.04313	0.92648
ORC5	-0.0608868	-1.04311	0.718777
ALOX5	-0.0606688	-1.04295	0.954879
BAG3	-0.0605491	-1.04286	0.906714
C8orf37	-0.060444	-1.04279	0.931825
POLR1B	-0.0604234	-1.04277	0.853461
YIF1A	-0.0602887	-1.04267	0.942432
IMPACT	-0.0602876	-1.04267	0.92015
INF2	-0.0602188	-1.04262	0.847734
ESRP2	-0.059217	-1.0419	0.846996
FBXO2	-0.0591818	-1.04187	0.978739
FBXO31	-0.0591473	-1.04185	0.906852
NLRP2	-0.0590659	-1.04179	0.979641
ZNF775	-0.0589839	-1.04173	0.849235
TAS2R14	-0.0589548	-1.04171	0.769536
IL27RA	-0.0589193	-1.04169	0.977826
ZNF185	-0.0589001	-1.04167	0.830446
P2RX4	-0.0587991	-1.0416	0.873201
ZNF286A	-0.0585818	-1.04144	0.766482
SMCHD1	-0.058258	-1.04121	0.733743
URB1	-0.0580534	-1.04106	0.933434
POP4	-0.0579019	-1.04095	0.9254
GMEB2	-0.0576862	-1.0408	0.915135
AVPI1	-0.0576348	-1.04076	0.913502
PARP8	-0.0575807	-1.04072	0.857452
TMLHE	-0.0575413	-1.04069	0.756331
GPATCH4	-0.0572473	-1.04048	0.666888
GPR18	-0.0572162	-1.04046	0.879366
PLEKHF2	-0.0572007	-1.04045	0.918247
CCDC78	-0.0570576	-1.04034	0.936204
ALS2CL	-0.0569256	-1.04025	0.899458
DNAJC25	-0.0569196	-1.04024	0.62415
ARL5A	-0.0568136	-1.04017	0.702989
SAT1	-0.0567977	-1.04015	0.930149
COMMD1	-0.056435	-1.03989	0.923577
RPS7	-0.0564279	-1.03989	0.914901
TXNIP	-0.0563877	-1.03986	0.985745
ZNF165	-0.0563004	-1.0398	0.930884
HNF1A	-0.056038	-1.03961	0.971829
TRIM72	-0.055907	-1.03951	0.973734
H1-2	-0.0557991	-1.03943	0.608884
SH3GLB2	-0.0557689	-1.03941	0.600316
ARSB	-0.0556824	-1.03935	0.879603
TTC37	-0.0555822	-1.03928	0.924226
TMEM259	-0.055485	-1.03921	0.898562
FOXN3	-0.0552849	-1.03906	0.928254
MBP	-0.0552744	-1.03906	0.876952
SAMD13	-0.0551998	-1.039	0.863692
MAP7D3	-0.0551556	-1.03897	0.908496
RAB26	-0.0551106	-1.03894	0.949747
MED10	-0.0550899	-1.03892	0.915368
PCYT1A	-0.0549688	-1.03884	0.896267
SLC6A8	-0.0549424	-1.03882	0.823811
ZNF618	-0.0548011	-1.03872	0.963149
UPF3A	-0.0547715	-1.03869	0.892509
MXD4	-0.0547487	-1.03868	0.763821
ZBTB9	-0.0546854	-1.03863	0.895811
EZR	-0.0545374	-1.03853	0.971809
DENND5A	-0.0544377	-1.03845	0.934029
PALM2AKAP2	-0.0543706	-1.03841	0.974237
STIP1	-0.0543627	-1.0384	0.862882
PARP9	-0.0541927	-1.03828	0.649718
ACSS1	-0.0541648	-1.03826	0.975906
FCHSD2	-0.0538462	-1.03803	0.820266
CHSY1	-0.0535703	-1.03783	0.871188
HAUS7	-0.0535694	-1.03783	0.90323
TPRA1	-0.0535275	-1.0378	0.884732
CKB	-0.0535095	-1.03779	0.958148
CHCHD4	-0.0529359	-1.03737	0.773386
PRELID3B	-0.0529188	-1.03736	0.907341
B4GALNT4	-0.052851	-1.03731	0.978458
TBC1D5	-0.0528024	-1.03728	0.942731
EIF3M	-0.0525097	-1.03707	0.890793
CAPN10	-0.0523442	-1.03695	0.843063
TMEM151A	-0.052251	-1.03688	0.964418
DCPS	-0.0520679	-1.03675	0.866111
HMGB1	-0.0520391	-1.03673	0.891737
CCDC113	-0.0518417	-1.03659	0.961052
TMBIM6	-0.0515933	-1.03641	0.944818
TRPV1	-0.0514656	-1.03632	0.898052
SLC16A1	-0.0513808	-1.03626	0.76428
SLC22A31	-0.0511006	-1.03605	0.976055
HYPK	-0.0509268	-1.03593	0.807515
ZFAND4	-0.0508592	-1.03588	0.929705
MARS2	-0.0507991	-1.03584	0.715485
ADAMTSL5	-0.0506462	-1.03573	0.966162
WDFY1	-0.0504065	-1.03556	0.710062
MAN2C1	-0.0502998	-1.03548	0.794376
PWWP3B	-0.0502426	-1.03544	0.968235
CLK3	-0.0502112	-1.03542	0.707406
NOL6	-0.0501638	-1.03538	0.89242
TBC1D24	-0.0499284	-1.03521	0.941795
CARNMT1	-0.0499224	-1.03521	0.737252
MOB1A	-0.0499069	-1.0352	0.878354
TAP1	-0.0498707	-1.03517	0.981666
ATR	-0.0498147	-1.03513	0.562292
MSH6	-0.049532	-1.03493	0.780978
BMP2K	-0.049331	-1.03478	0.732944
HBG2	-0.0492951	-1.03476	0.983427
IMPA1	-0.0491979	-1.03469	0.929197
APIP	-0.0491909	-1.03468	0.81579
FHOD3	-0.0490751	-1.0346	0.964609
HGS	-0.0490655	-1.03459	0.889212
CXCL16	-0.0489868	-1.03454	0.933523
REEP3	-0.04884	-1.03443	0.936455
FAM131A	-0.0486992	-1.03433	0.760615
DSP	-0.0486968	-1.03433	0.892329
ZNF790	-0.0486837	-1.03432	0.976436
ACTR10	-0.0485966	-1.03426	0.90675
NAPEPLD	-0.0485473	-1.03422	0.743835
BET1	-0.0485431	-1.03422	0.921063
CDC37	-0.0485246	-1.03421	0.915652
AL133352.1	-0.0485066	-1.03419	0.967201
LSM6	-0.0484303	-1.03414	0.901178
D2HGDH	-0.0482546	-1.03401	0.822158
MTRNR2L12	-0.0480173	-1.03384	0.88158
TSEN54	-0.0478711	-1.03374	0.736659
TTC21B	-0.0478463	-1.03372	0.884879
ZNF816-ZNF321P	-0.0478427	-1.03372	0.970304
CDKN2AIPNL	-0.0477655	-1.03366	0.849503
NFATC1	-0.0476164	-1.03356	0.96267
[truncated: 9,582 more rows]
