# Supplementary material for: Epigenetic Silencing of miR-218-5p Modulates BIRC5 and DDX21 Expression to Promote Colorectal Cancer Progression
Source: Int J Mol Sci. 2025 Apr 27;26(9):4146. doi: 10.3390/ijms26094146 (PMC12071466; doi:10.3390/ijms26094146)
Supplement: Supplementary file 1 [file ijms-26-04146-s001.zip › Table S5.xls]

## Sheet: Sheet0
Table S5. miR-218-5p bona fide gene targets identified using IPA and the pathways involved
ID	Symbol	Expr Log Ratio	Source	Confidence	ID	Symbol	Expr Log Ratio	Pathway
hsa-miR-218-5p	miR-218-5p (and other miRNAs w/seed UGUGCUU)	10	TargetScan Human	High (predicted)	YEATS4	YEATS4	-0.851
hsa-miR-218-5p	miR-218-5p (and other miRNAs w/seed UGUGCUU)	10	TargetScan Human	High (predicted)	CETN2	CETN2	-1.835	NER (Nucleotide Excision Repair, Enhanced Pathway)
hsa-miR-218-5p	miR-218-5p (and other miRNAs w/seed UGUGCUU)	10	TargetScan Human	High (predicted)	GLCE	GLCE	-0.931	Heparan Sulfate Biosynthesis,Heparan Sulfate Biosynthesis (Late Stages)
hsa-miR-218-5p	miR-218-5p (and other miRNAs w/seed UGUGCUU)	10	TargetScan Human	High (predicted)	MRPL19	MRPL19	-0.859
hsa-miR-218-5p	miR-218-5p (and other miRNAs w/seed UGUGCUU)	10	TargetScan Human	High (predicted)	ACTR6	ACTR6	-0.707
hsa-miR-218-5p	miR-218-5p (and other miRNAs w/seed UGUGCUU)	10	TargetScan Human	High (predicted)	ACTN1	ACTN1	-1.021	Actin Cytoskeleton Signaling,Germ Cell-Sertoli Cell Junction Signaling,ILK Signaling,Integrin Signaling,Leukocyte Extravasation Signaling,Paxillin Signaling,Regulation of Cellular Mechanics by Calpain Protease,Remodeling of Epithelial Adherens Junctions,Sertoli Cell-Sertoli Cell Junction Signaling,VEGF Signaling
hsa-miR-218-5p	miR-218-5p (and other miRNAs w/seed UGUGCUU)	10	TargetScan Human	High (predicted)	CDC42SE2	CDC42SE2	-0.641
hsa-miR-218-5p	miR-218-5p (and other miRNAs w/seed UGUGCUU)	10	TargetScan Human	High (predicted)	BIRC5	BIRC5	-1.069	Angiopoietin Signaling,Colorectal Cancer Metastasis Signaling,HER-2 Signaling in Breast Cancer,ID1 Signaling Pathway,Kinetochore Metaphase Signaling Pathway,Neuroinflammation Signaling Pathway,p53 Signaling,Pancreatic Adenocarcinoma Signaling,Pulmonary Fibrosis Idiopathic Signaling Pathway,Ribonucleotide Reductase Signaling Pathway
hsa-miR-218-5p	miR-218-5p (and other miRNAs w/seed UGUGCUU)	10	TargetScan Human	High (predicted)	VAT1	VAT1	-0.697
hsa-miR-218-5p	miR-218-5p (and other miRNAs w/seed UGUGCUU)	10	TargetScan Human	High (predicted)	AFMID	AFMID	-1.069	NAD biosynthesis II (from tryptophan),Tryptophan Degradation III (Eukaryotic),Tryptophan Degradation to 2-amino-3-carboxymuconate Semialdehyde
hsa-miR-218-5p	miR-218-5p (and other miRNAs w/seed UGUGCUU)	10	TargetScan Human	High (predicted)	PPP1CB	PPP1CB	-0.995	3-phosphoinositide Biosynthesis,3-phosphoinositide Degradation,Actin Cytoskeleton Signaling,Breast Cancer Regulation by Stathmin1,Cardiac β-adrenergic Signaling,CCR3 Signaling in Eosinophils,CDC42 Signaling,CDK5 Signaling,Cellular Effects of Sildenafil (Viagra),Chemokine Signaling,D-myo-inositol (1,4,5,6)-Tetrakisphosphate Biosynthesis,D-myo-inositol (3,4,5,6)-tetrakisphosphate Biosynthesis,D-myo…
hsa-miR-218-5p	miR-218-5p (and other miRNAs w/seed UGUGCUU)	10	TargetScan Human	High (predicted)	TMX1	TMX1	-1.342
hsa-miR-218-5p	miR-218-5p (and other miRNAs w/seed UGUGCUU)	10	TargetScan Human	High (predicted)	COMMD8	COMMD8	-1.132
hsa-miR-218-5p	miR-218-5p (and other miRNAs w/seed UGUGCUU)	10	TargetScan Human	High (predicted)	TPD52	TPD52	-1.103
hsa-miR-218-5p	miR-218-5p (and other miRNAs w/seed UGUGCUU)	10	TargetScan Human	High (predicted)	TOMM5	TOMM5	-0.909	Necroptosis Signaling Pathway,Sirtuin Signaling Pathway
hsa-miR-218-5p	miR-218-5p (and other miRNAs w/seed UGUGCUU)	10	TargetScan Human	High (predicted)	RAB8A	RAB8A	-0.684	AMPK Signaling,SNARE Signaling Pathway
hsa-miR-218-5p	miR-218-5p (and other miRNAs w/seed UGUGCUU)	10	TargetScan Human	Moderate (predicted)	NDUFA6	NDUFA6	-1.347	Estrogen Receptor Signaling,Glucocorticoid Receptor Signaling,Granzyme A Signaling,Mitochondrial Dysfunction,Oxidative Phosphorylation,Sirtuin Signaling Pathway
hsa-miR-218-5p	miR-218-5p (and other miRNAs w/seed UGUGCUU)	10	TargetScan Human	Moderate (predicted)	OXSR1	OXSR1	-0.787
hsa-miR-218-5p	miR-218-5p (and other miRNAs w/seed UGUGCUU)	10	TargetScan Human	Moderate (predicted)	GLTP	GLTP	-0.942
hsa-miR-218-5p	miR-218-5p (and other miRNAs w/seed UGUGCUU)	10	TargetScan Human	Moderate (predicted)	RNF149	RNF149	-0.979
hsa-miR-218-5p	miR-218-5p (and other miRNAs w/seed UGUGCUU)	10	TargetScan Human	Moderate (predicted)	NF2	NF2	-0.79	Epithelial Adherens Junction Signaling,Glioblastoma Multiforme Signaling,HIPPO signaling
hsa-miR-218-5p	miR-218-5p (and other miRNAs w/seed UGUGCUU)	10	TargetScan Human	Moderate (predicted)	SSR1	SSR1	-0.719	Insulin Secretion Signaling Pathway
hsa-miR-218-5p	miR-218-5p (and other miRNAs w/seed UGUGCUU)	10	TargetScan Human	Moderate (predicted)	DHX29	DHX29	-0.589	Pyrimidine Ribonucleotides De Novo Biosynthesis,Pyrimidine Ribonucleotides Interconversion
hsa-miR-218-5p	miR-218-5p (and other miRNAs w/seed UGUGCUU)	10	TargetScan Human	Moderate (predicted)	MTMR12	MTMR12	-1.158
hsa-miR-218-5p	miR-218-5p (and other miRNAs w/seed UGUGCUU)	10	TargetScan Human	Moderate (predicted)	C5orf15	C5orf15	-0.753
hsa-miR-218-5p	miR-218-5p (and other miRNAs w/seed UGUGCUU)	10	TargetScan Human	Moderate (predicted)	PAIP2	PAIP2	-0.861	Regulation of eIF4 and p70S6K Signaling
hsa-miR-218-5p	miR-218-5p (and other miRNAs w/seed UGUGCUU)	10	TargetScan Human	Moderate (predicted)	COTL1	COTL1	-1.042
hsa-miR-218-5p	miR-218-5p (and other miRNAs w/seed UGUGCUU)	10	TargetScan Human	Moderate (predicted)	DDX21	DDX21	-0.751
hsa-miR-218-5p	miR-218-5p (and other miRNAs w/seed UGUGCUU)	10	TargetScan Human	Moderate (predicted)	BTBD1	BTBD1	-1.07
hsa-miR-218-5p	miR-218-5p (and other miRNAs w/seed UGUGCUU)	10	TargetScan Human	Moderate (predicted)	HMOX1	HMOX1	-1.888	Acute Phase Response Signaling,Antioxidant Action of Vitamin C,Choline Biosynthesis III,CTLA4 Signaling in Cytotoxic T Lymphocytes,Endothelin-1 Signaling,Fcγ Receptor-mediated Phagocytosis in Macrophages and Monocytes,Ferroptosis Signaling Pathway,Gαq Signaling,Heme Degradation,HIF1α Signaling,IL-10 Signaling,IL-8 Signaling,Iron homeostasis signaling pathway,MicroRNA Biogenesis Signaling Pathway,…
hsa-miR-218-5p	miR-218-5p (and other miRNAs w/seed UGUGCUU)	10	TargetScan Human	Moderate (predicted)	FAM20B	FAM20B	-0.741	Pyridoxal 5'-phosphate Salvage Pathway,Salvage Pathways of Pyrimidine Ribonucleotides
hsa-miR-218-5p	miR-218-5p (and other miRNAs w/seed UGUGCUU)	10	TargetScan Human	Moderate (predicted)	CCNI	CCNI	-1.138
hsa-miR-218-5p	miR-218-5p (and other miRNAs w/seed UGUGCUU)	10	TargetScan Human	Moderate (predicted)	TPCN1	TPCN1	-0.78	NAD Signaling Pathway
hsa-miR-218-5p	miR-218-5p (and other miRNAs w/seed UGUGCUU)	10	TargetScan Human	Moderate (predicted)	TXNDC5	TXNDC5	-1.649
hsa-miR-218-5p	miR-218-5p (and other miRNAs w/seed UGUGCUU)	10	TargetScan Human	Moderate (predicted)	CDCA7L	CDCA7L	-0.767
